# Supplementary material for: Synaptic and brain-expressed gene sets relate to the shared genetic risk across five psychiatric disorders
Source: Psychol Med. 2019 Jul 22;50(10):1695–705. doi: 10.1017/S0033291719001776 (PMC7408577; doi:10.1017/S0033291719001776)
Supplement: Supplementary file 1 [file S0033291719001776sup.zip]

Archive with 3 entries (3 files):
- S0033291719001776sup001.pdf
- S0033291719001776sup002.xlsx
- S0033291719001776sup003.xlsx
