# Supplementary material for: Synaptic and brain-expressed gene sets relate to the shared genetic risk across five psychiatric disorders
Source: Psychol Med. 2019 Jul 22;50(10):1695–705. doi: 10.1017/S0033291719001776 (PMC7408577; doi:10.1017/S0033291719001776)
Supplement: Supplementary file 1 [file S0033291719001776sup.zip › S0033291719001776sup002.xlsx]

## Sheet: Supplementary Table 2
Supplementary Table 2. Gene-set associations across five psychiatric disorders and gene-set associations in post hoc analyses
			Post hoc analyses								Conditional analyses
		Unweighted by sample size							SNP-based METAL (unweighted by sample size)	Weigthed by sample size
Set	N genescross-disorders	Pcross-disorders	PSCZ	PBD	PMDD	PASD	PADHD	Pcross-disorders excl. SCZ	Pcross-disorders	Pcross-disorders	Pcond1		Pcond2		alpha=	6.78242e-06
Highly-brain-expressed_genes_(BrainSpan)	5377	2.112e-17	2.0463e-12	8.8596e-05	0.001165	3.2442e-05	0.0056116	3.8326e-11	2.2397e-08	8.2821e-17	0.015925	1	NA		1Conditioned on GTEx average, cerebellum and frontal cortex gene expression levels
FMRP_targets_(Darnell_et_al._2011)	761	2.176e-09	4.8912e-09	0.00026397	0.013968	0.027116	0.14055	7.5174e-06	1.1138e-05	3.6614e-08	0.00086456	1	NA		2Conditioned on GTEx average, cerebellum and frontal cortex gene expression levels; FMR targets
GO_HIGH_VOLTAGE_GATED_CALCIUM_CHANNEL_ACTIVITY	10	1.179e-08	4.281e-07	0.00048709	0.011494	0.036877	0.11799	2.7287e-05	2.6328e-08	8.8274e-09	7.2907e-08	1	1.4374e-07	2	3Conditioned on GTEx average, cerebellum and frontal cortex gene expression levels; FMR targets, GO_HIGH_VOLTAGE_GATED_CALCIUM_CHANNEL_ACTIVITY
GO_POSTSYNAPSE	355	2.4345e-08	2.751e-05	0.015394	0.091965	0.00013595	0.14858	2.5243e-05	1.5184e-05	4.9936e-08	2.7036e-05	1	9.2867e-05	3	4Conditioned on GTEx average, cerebellum and frontal cortex gene expression levels; FMR targets, GO_HIGH_VOLTAGE_GATED_CALCIUM_CHANNEL_ACTIVITY, GO_POSTSYNAPSE
GO_NEURON_PROJECTION	893	6.6494e-08	1.4437e-10	0.049663	0.19407	0.013695	0.02699	0.0019067	1.7565e-06	1.8116e-07	NA		NA		5Conditioned on GTEx average, cerebellum and frontal cortex gene expression levels; FMR targets, GO_HIGH_VOLTAGE_GATED_CALCIUM_CHANNEL_ACTIVITY, GO_POSTSYNAPSE, MIR137_targetscan_v6.2
MIR137_targetscan_v6.2_(Lewis_et_al._2005)	1067	1.3581e-07	4.4534e-07	0.018285	0.0053702	0.061452	0.064296	0.00028439	0.0020333	4.857e-08	6.5653e-05	1	0.00016123	4	6Conditioned on GTEx average, cerebellum and frontal cortex gene expression levels; FMR targets, GO_HIGH_VOLTAGE_GATED_CALCIUM_CHANNEL_ACTIVITY, GO_POSTSYNAPSE, MIR137_targetscan_v6.2, GO_MODULATION_OF_SYNAPTIC_TRANSMISSION
GO_NEURON_PART	1197	1.8621e-07	2.6468e-08	0.026781	0.08283	0.0084253	0.036447	0.00048503	1.4872e-05	5.4628e-07	NA		NA		7Conditioned on GTEx average, cerebellum and frontal cortex gene expression levels; FMR targets, GO_HIGH_VOLTAGE_GATED_CALCIUM_CHANNEL_ACTIVITY, GO_POSTSYNAPSE, MIR137_targetscan_v6.2, GO_MODULATION_OF_SYNAPTIC_TRANSMISSION, GO_MEMBRANE_DEPOLARIZATION_DURING_CARDIAC_MUSCLE_CELL_ACTION_POTENTIAL
GO_MODULATION_OF_SYNAPTIC_TRANSMISSION	287	3.0109e-07	8.6988e-06	0.001706	0.0041992	0.052752	0.11065	3.6256e-05	1.8913e-05	5.4215e-07	0.00011724	1	0.0058987	5	8Conditioned on GTEx average, cerebellum and frontal cortex gene expression levels; FMR targets, GO_HIGH_VOLTAGE_GATED_CALCIUM_CHANNEL_ACTIVITY, GO_POSTSYNAPSE, MIR137_targetscan_v6.2, GO_MODULATION_OF_SYNAPTIC_TRANSMISSION, GO_MEMBRANE_DEPOLARIZATION_DURING_CARDIAC_MUSCLE_CELL_ACTION_POTENTIAL, GO_GAMMA_AMINOBUTYRIC_ACID_SIGNALING_PATHWAY
CACN_channel_subunits	26	3.3695e-07	3.2901e-07	0.0062037	0.001369	0.14051	0.31746	0.00046561	4.575e-07	5.742e-08	NA		NA		9Conditioned on GTEx average, cerebellum and frontal cortex gene expression levels; FMR targets, GO_HIGH_VOLTAGE_GATED_CALCIUM_CHANNEL_ACTIVITY, GO_POSTSYNAPSE, MIR137_targetscan_v6.2, GO_MODULATION_OF_SYNAPTIC_TRANSMISSION, GO_MEMBRANE_DEPOLARIZATION_DURING_CARDIAC_MUSCLE_CELL_ACTION_POTENTIAL, GO_GAMMA_AMINOBUTYRIC_ACID_SIGNALING_PATHWAY, GO_TRANSCRIPTION_FACTOR_ACTIVITY_RNA_POLYMERASE_II_CORE_…
GO_SYNAPSE_PART	576	4.0966e-07	5.6579e-05	0.0039643	0.26185	0.0055597	0.014355	6.6068e-05	2.6709e-06	6.3415e-06	0.0016177	1	0.82692	6
GO_SOMATODENDRITIC_COMPARTMENT	617	4.2438e-07	7.2466e-09	0.054002	0.59495	0.0048094	0.094	0.0053781	0.0016152	1.6957e-06	NA		NA
GO_SYNAPSE	714	8.1316e-07	0.00010141	0.0063908	0.43194	0.0019053	0.0080756	8.985e-05	4.7032e-05	2.7017e-05	0.0026084	1	0.79962	6
GO_NEURON_SPINE	115	9.8981e-07	2.4965e-05	0.11134	0.022541	0.011481	0.39721	0.00076824	0.00030211	1.1444e-06	7.0242e-05	1	0.058889	6
GO_MEMBRANE_DEPOLARIZATION_DURING_CARDIAC_MUSCLE_CELL_ACTION_POTENTIAL	14	2.6076e-06	0.0012805	0.03938	0.024129	0.00049579	0.21138	6.7218e-05	3.732e-06	3.416e-06	1.662e-05	1	0.0036298	6
GO_DENDRITE	426	2.7133e-06	2.1137e-06	0.25425	0.19885	0.0028347	0.11102	0.005533	0.00033373	3.3187e-06	NA		NA
GO_GAMMA_AMINOBUTYRIC_ACID_SIGNALING_PATHWAY	21	3.9153e-06	0.011234	0.002054	0.0088381	0.00064459	0.23419	1.3935e-05	0.00080292	6.5996e-06	0.00010441	1	0.003459	7
GO_TRANSCRIPTION_FACTOR_ACTIVITY_RNA_POLYMERASE_II_CORE_PROMOTER_SEQUENCE_SPECIFIC	13	4.093e-06	0.0027552	0.027124	0.070908	0.035299	0.0011658	5.68e-05	8.1767e-05	9.7939e-06	9.645e-06	1	1.8015e-05	8
GO_VOLTAGE_GATED_CALCIUM_CHANNEL_COMPLEX	39	4.2241e-06	8.5005e-05	0.00018801	0.019182	0.19944	0.20989	0.00044054	9.7755e-06	4.8066e-06	1.074e-05	1	0.063862	9
GO_EXCITATORY_SYNAPSE	185	6.6065e-06	5.3059e-05	0.15302	0.26748	0.0031376	0.039299	0.0033664	0.0002007	1.0625e-05	0.00064642	1	0.28161	9
GO_VOLTAGE_GATED_CATION_CHANNEL_ACTIVITY	127	1.0686e-05	3.5818e-05	0.0081366	0.024035	0.053584	0.21618	0.00091218	0.00080608	3.1535e-06	NA		NA
GO_REGULATION_OF_CHROMATIN_ORGANIZATION	144	1.1356e-05	0.015725	0.029244	0.0069475	0.26274	0.0061015	6.2811e-05	0.23293	4.7297e-05	NA		NA
Cav2_interactors	215	1.1439e-05	6.8931e-05	0.0030088	0.026147	0.26688	0.14533	0.00066265	6.3322e-05	7.8669e-06	NA		NA
GO_NEUROGENESIS	1344	1.3528e-05	3.2824e-05	0.0099501	0.37234	0.010042	0.045275	0.00084341	0.00091573	2.5661e-05	NA		NA
GO_MEMBRANE_DEPOLARIZATION_DURING_ACTION_POTENTIAL	38	2.197e-05	0.00016082	0.008275	0.02118	0.15222	0.21123	0.0018944	6.4852e-06	1.5115e-05	NA		NA
GO_T_TUBULE	45	2.8338e-05	0.0025196	0.084018	0.29075	0.00039004	0.16608	0.00048984	4.6905e-05	7.441e-05	NA		NA
PSD_(Kirov_et_al._2012)	660	3.4704e-05	0.013879	7.9727e-05	0.18897	0.1746	0.1858	0.00036423	0.00031902	0.0002854	NA		NA
REACTOME_SIGNALLING_BY_NGF	201	3.7101e-05	0.075736	0.0089512	0.037485	0.0076687	0.00082545	5.0791e-05	0.00029292	0.00013434	NA		NA
GO_REGULATION_OF_SYNAPTIC_PLASTICITY	136	4.3769e-05	0.00025895	0.005335	0.076082	0.0054655	0.33283	0.0022176	0.00052325	0.00020224	NA		NA
GO_VOLTAGE_GATED_CALCIUM_CHANNEL_ACTIVITY	40	5.1885e-05	0.0012814	0.028382	0.0068627	0.040713	0.21442	0.00096506	6.6591e-05	3.8544e-05	NA		NA
KEGG_MAPK_SIGNALING_PATHWAY	257	5.7565e-05	0.030351	0.050951	0.0021823	0.039553	0.024572	0.00012884	0.00097101	4.2827e-05	NA		NA
GO_REGULATION_OF_CHROMOSOME_ORGANIZATION	263	5.8152e-05	0.0068914	0.015463	0.011454	0.24529	0.04012	0.0005079	0.3926	0.00017289	NA		NA
GO_SINGLE_ORGANISM_BEHAVIOR	368	6.3868e-05	0.0105	0.060864	0.044964	0.016543	0.026296	0.00034177	1.9493e-05	0.00016848	NA		NA
GO_GABA_RECEPTOR_ACTIVITY	19	7.2097e-05	0.14723	0.0001229	0.085723	0.0023666	0.19132	2.7849e-05	0.018942	0.00033079	NA		NA
GO_POSITIVE_REGULATION_OF_LONG_TERM_SYNAPTIC_POTENTIATION	14	7.3153e-05	4.2777e-05	0.042013	0.03582	0.16168	0.18647	0.0061263	0.0020444	0.00059486	NA		NA
GO_REGULATION_OF_MRNA_SPLICING_VIA_SPLICEOSOME	58	7.5885e-05	0.010897	0.11148	0.10787	0.05554	0.068794	0.00091484	0.056278	1.5312e-05	NA		NA
GO_NEGATIVE_REGULATION_OF_GENE_EXPRESSION	1387	7.7991e-05	0.0077383	0.024565	0.001502	0.50504	0.0004991	0.00023844	0.0034183	6.5971e-05	NA		NA
GO_MYELOID_CELL_DEVELOPMENT	42	8.1656e-05	0.0079694	0.033644	0.24693	0.009398	0.011452	0.00025465	0.0012731	0.00052582	NA		NA
GO_REGULATION_OF_NERVOUS_SYSTEM_DEVELOPMENT	721	8.3948e-05	0.00065084	0.0011421	0.11794	0.033069	0.21067	0.0015892	0.0019456	0.00018596	NA		NA
GO_NEGATIVE_REGULATION_OF_NITROGEN_COMPOUND_METABOLIC_PROCESS	1397	9.2797e-05	0.0030534	0.016994	0.0012565	0.24533	0.0043238	0.00039725	0.0018582	0.00011975	NA		NA
GO_CALCIUM_CHANNEL_COMPLEX	60	0.0001039	0.00011587	0.0011838	0.1255	0.42635	0.099272	0.0036298	5.017e-05	0.000109	NA		NA
GO_CATION_CHANNEL_COMPLEX	161	0.00010828	6.332e-06	0.0072472	0.066121	0.17536	0.26908	0.011002	0.00054792	6.1668e-05	NA		NA
GO_SYNAPSE_ORGANIZATION	133	0.00011079	4.5326e-05	0.23176	0.0058223	0.2206	0.16239	0.0040076	3.0889e-05	7.8636e-06	0.00034661	1	0.033878	9
GO_COGNITION	238	0.00011122	0.035313	0.21487	0.00048892	0.0028655	0.071596	9.6096e-05	2.9047e-05	0.000152	NA		NA
GO_REGULATION_OF_SYNAPSE_STRUCTURE_OR_ACTIVITY	222	0.00012632	0.0025093	0.032148	0.071701	0.0091358	0.17957	0.0013069	0.0016158	0.00027286	NA		NA
GO_AXON	401	0.00015607	2.9043e-06	0.057177	0.13375	0.2354	0.03782	0.017483	4.0367e-06	0.00027096	NA		NA
GO_RNA_POLYMERASE_II_TRANSCRIPTION_COREPRESSOR_ACTIVITY	23	0.00016498	0.019121	0.015097	0.16623	0.00037914	0.18895	0.0011583	0.31665	0.00042102	NA		NA
Synapse_Ligand-gatedionchannelsignaling	33	0.00016516	0.054095	0.0022957	0.036234	0.019638	0.25944	0.00044619	0.033201	0.00029499	NA		NA
GO_GATED_CHANNEL_ACTIVITY	304	0.00016559	0.00045556	0.00063273	0.25279	0.010875	0.42875	0.0039785	0.0062199	0.00035043	NA		NA
GO_CELL_BODY	473	0.00018947	3.2987e-05	0.010107	0.75454	0.0028566	0.49836	0.0097601	0.037018	0.0004348	NA		NA
GO_REGULATION_OF_ALTERNATIVE_MRNA_SPLICING_VIA_SPLICEOSOME	31	0.00019234	0.092389	0.009191	0.099892	0.15501	0.12374	0.00034249	0.061596	5.2761e-05	NA		NA
GO_REGULATION_OF_LONG_TERM_SYNAPTIC_POTENTIATION	18	0.0001994	0.00053943	0.022828	0.0535	0.091512	0.15361	0.0050862	0.00094656	0.001887	NA		NA
GO_SYNAPTIC_SIGNALING	405	0.00020329	0.0083612	0.00086335	0.040254	0.015203	0.11939	0.00028619	1.2843e-05	0.00056256	NA		NA
REACTOME_NUCLEAR_EVENTS_KINASE_AND_TRANSCRIPTION_FACTOR_ACTIVATION	22	0.00020994	0.12026	0.025266	0.13586	0.087183	9.7579e-05	0.00016147	1.9833e-05	0.0008082	NA		NA
GO_HEAD_DEVELOPMENT	669	0.0002551	3.3965e-06	0.25981	0.29804	0.023959	0.071349	0.028423	0.0010298	0.00022389	NA		NA
GO_TELENCEPHALON_DEVELOPMENT	220	0.0002973	0.00073134	0.18545	0.0038051	0.093842	0.090771	0.0098111	0.00017791	3.7086e-05	NA		NA
GO_REGULATION_OF_NEURON_DIFFERENTIATION	532	0.00033462	0.00013373	0.02143	0.15904	0.1498	0.13356	0.013341	0.0036513	0.00049202	NA		NA
GO_TRANSPORTER_COMPLEX	304	0.0003394	0.0003391	0.00076657	0.09962	0.074142	0.28358	0.0062848	0.0043271	0.00067602	NA		NA
GO_SUBPALLIUM_DEVELOPMENT	21	0.00034381	6.9003e-06	0.031942	0.072211	0.72012	0.19068	0.041292	0.01581	0.00014726	NA		NA
GO_REGULATION_OF_CELL_DEVELOPMENT	807	0.00034546	0.0074412	0.0018083	0.1392	0.27937	0.062348	0.0018326	0.0020035	0.00094209	NA		NA
GO_BEHAVIOR	491	0.00034792	0.0073461	0.06664	0.010271	0.1509	0.076226	0.0026049	4.3811e-05	0.00028046	NA		NA
REACTOME_ERK_MAPK_TARGETS	19	0.00035713	0.18678	0.052401	0.13676	0.059528	5.7172e-05	0.00014809	0.00021428	0.00085056	NA		NA
GO_INORGANIC_ION_TRANSMEMBRANE_TRANSPORT	554	0.00037565	0.00031193	7.7153e-05	0.1725	0.25741	0.32091	0.0097237	0.006028	0.00058511	NA		NA
REACTOME_MAPK_TARGETS_NUCLEAR_EVENTS_MEDIATED_BY_MAP_KINASES	28	0.00041772	0.13013	0.0069739	0.17986	0.053022	0.0015772	0.00030744	0.00025268	0.0016602	NA		NA
GO_NEURON_PROJECTION_GUIDANCE	194	0.00041965	0.0036192	0.10536	0.027274	0.061262	0.028553	0.0014438	0.0023998	0.00044621	NA		NA
GO_RNA_BINDING	1492	0.00042836	0.032135	0.014787	0.17019	0.24042	0.10284	0.0020772	0.039092	0.00085179	NA		NA
KEGG_TASTE_TRANSDUCTION	50	0.00043631	0.0023461	0.0034793	0.0098388	0.12228	0.5433	0.0046807	0.00013802	0.00018777	NA		NA
GO_DEVELOPMENTAL_INDUCTION	26	0.00043879	0.074717	0.13811	0.33682	0.17449	0.00033704	0.0045945	0.06953	0.0026731	NA		NA
GO_REGULATION_OF_MRNA_METABOLIC_PROCESS	114	0.00046338	0.025345	0.1188	0.014334	0.18524	0.043597	0.0024602	0.039863	1.4253e-05	NA		NA
REACTOME_NGF_SIGNALLING_VIA_TRKA_FROM_THE_PLASMA_MEMBRANE	131	0.00047126	0.042187	0.024205	0.28288	0.014578	0.0029047	0.0015269	0.001	0.0016735	NA		NA
GO_RESPONSE_TO_CALCIUM_ION	113	0.00051709	0.033292	0.039146	0.17691	0.18766	0.034888	0.0015875	0.2112	0.0016058	NA		NA
GO_LEARNING	125	0.00056825	0.06607	0.20442	0.001814	0.015008	0.19981	0.00093841	0.00024264	0.0003746	NA		NA
GO_MEMBRANE_DEPOLARIZATION	60	0.00060236	0.0091136	0.0057345	0.045149	0.12818	0.33685	0.0048616	3.0622e-05	0.00082813	NA		NA
GO_CENTRAL_NERVOUS_SYSTEM_DEVELOPMENT	825	0.00061436	1.8967e-06	0.11964	0.17739	0.20521	0.092397	0.049677	0.0016154	0.00051216	NA		NA
GO_CELL_PROJECTION_PART	898	0.0006182	0.0098848	0.2128	0.087664	0.12678	0.04105	0.0030085	0.00015937	0.0026436	NA		NA
GO_AXON_PART	206	0.00064953	0.0042608	0.065368	0.14609	0.060361	0.067482	0.0027439	2.5269e-05	0.0016323	NA		NA
GO_VENTRICULAR_SYSTEM_DEVELOPMENT	25	0.00066795	0.040352	0.00027845	0.24151	0.2212	0.020855	0.0012988	0.079835	0.0058569	NA		NA
GO_CELL_MORPHOGENESIS_INVOLVED_IN_NEURON_DIFFERENTIATION	349	0.00067052	0.018145	0.255	0.029846	0.020951	0.020448	0.00094042	0.0030192	0.00030236	NA		NA
GO_REGULATION_OF_NEURON_DEATH	241	0.00068513	0.20315	0.11144	0.00094128	0.057515	0.072457	0.00025249	0.023368	0.00060492	NA		NA
BIOCARTA_EGFR_SMRTE_PATHWAY	11	0.00074468	0.15881	0.00015631	0.16877	0.053655	0.056794	0.00060215	0.058566	0.0025492	NA		NA
GO_NEURON_DIFFERENTIATION	832	0.0007564	0.004436	0.063629	0.37281	0.011364	0.094251	0.0027157	0.028145	0.0008136	NA		NA
GO_CATION_CHANNEL_ACTIVITY	288	0.00076907	0.00034969	0.002572	0.0709	0.24864	0.27906	0.012278	0.00062202	0.00062467	NA		NA
GO_LIMBIC_SYSTEM_DEVELOPMENT	95	0.00077674	0.0070023	0.072106	0.0066634	0.11872	0.30473	0.0049755	0.037438	0.00029213	NA		NA
GO_METAL_ION_TRANSPORT	558	0.00082996	0.0003664	0.0059093	0.45669	0.02751	0.16617	0.016985	0.0012953	0.0017089	NA		NA
GO_POLY_A_RNA_BINDING	1114	0.0008385	0.046898	0.001046	0.061297	0.3617	0.27765	0.0037217	0.043738	0.00093673	NA		NA
REACTOME_EFFECTS_OF_PIP2_HYDROLYSIS	22	0.00090001	0.069885	0.038137	0.31904	0.10718	0.087534	0.0040957	0.056105	0.0025295	NA		NA
BIOCARTA_GABA_PATHWAY	9	0.00092553	0.030624	0.011502	0.0044502	0.053867	0.50119	0.0018567	0.0059656	0.00066913	NA		NA
GO_SEQUENCE_SPECIFIC_DNA_BINDING	970	0.00096225	0.012875	0.077455	0.0037407	0.63816	0.008307	0.0042228	0.0078497	0.00014311	NA		NA
GO_ACTIVATING_TRANSCRIPTION_FACTOR_BINDING	55	0.00099787	0.41721	0.056603	0.31495	0.0013018	9.1753e-05	6.4172e-05	0.037811	0.0078728	NA		NA
ST_ERK1_ERK2_MAPK_PATHWAY	29	0.0010334	0.036055	0.17732	0.080499	0.15917	0.00077357	0.0019774	0.007485	0.0019706	NA		NA
GO_REGULATION_OF_NEURON_APOPTOTIC_PROCESS	184	0.0011238	0.12879	0.12159	0.0077119	0.088947	0.081615	0.0010364	0.023422	0.0013116	NA		NA
GO_ACTION_POTENTIAL	91	0.0011377	0.010463	0.018307	0.077338	0.12102	0.17852	0.0062871	7.3449e-05	0.0015999	NA		NA
PID_SMAD2_3PATHWAY	17	0.0013056	0.049712	0.23139	0.077083	0.0054194	0.3299	0.0021918	0.020605	0.001969	NA		NA
GO_STRIATUM_DEVELOPMENT	15	0.0013131	0.0023445	0.078419	0.065373	0.4006	0.10176	0.016686	0.027684	0.0010138	NA		NA
GO_IONOTROPIC_GLUTAMATE_RECEPTOR_BINDING	21	0.0013483	0.18656	0.042695	0.03321	0.22154	0.45126	0.0029047	0.015308	0.0007611	NA		NA
GO_NEURON_PROJECTION_MORPHOGENESIS	381	0.0013601	0.0059397	0.25936	0.016589	0.09573	0.071834	0.0051722	0.00093184	0.00032191	NA		NA
GO_PROTEIN_TARGETING	390	0.0013644	0.034917	0.014619	0.19463	0.62788	0.047785	0.0092577	0.010746	0.0013353	NA		NA
GO_POSITIVE_REGULATION_OF_CHROMOSOME_ORGANIZATION	143	0.0014246	0.064896	0.0064927	0.0093115	0.2382	0.12528	0.001333	0.12685	0.0021773	NA		NA
GO_CAMERA_TYPE_EYE_MORPHOGENESIS	98	0.0014256	0.26583	0.47862	0.054416	0.0071343	0.0024831	0.00047768	0.00096395	0.0027103	NA		NA
GO_ERYTHROCYTE_DEVELOPMENT	22	0.0014301	0.12725	0.13437	0.22397	0.086585	0.0058981	0.0019621	0.047821	0.002691	NA		NA
KEGG_GLYCEROLIPID_METABOLISM	46	0.0014625	0.050844	0.089169	0.3689	0.273	0.020777	0.010492	0.13243	0.011849	NA		NA
REACTOME_INTEGRATION_OF_ENERGY_METABOLISM	113	0.0014802	0.016496	0.060274	0.03782	0.54776	0.084194	0.0073122	0.003134	0.0014216	NA		NA
BIOCARTA_ERK5_PATHWAY	18	0.0015777	0.011987	0.161	0.23482	0.12292	0.004472	0.014574	0.0030057	0.0025691	NA		NA
GO_REGULATION_OF_RNA_SPLICING	89	0.0015832	0.012832	0.41541	0.055069	0.22618	0.18997	0.023731	0.10185	0.0002078	NA		NA
GO_HIPPOCAMPUS_DEVELOPMENT	70	0.0016218	0.0048579	0.069053	0.003253	0.38949	0.26964	0.010035	0.096236	0.00047853	NA		NA
GO_CALCIUM_ION_TRANSMEMBRANE_TRANSPORTER_ACTIVITY	123	0.0016849	0.00058434	0.0036595	0.1144	0.21404	0.22871	0.013767	0.00092291	0.0024715	NA		NA
BIOCARTA_BAD_PATHWAY	25	0.001701	0.1325	0.12895	0.060129	0.22578	0.0046215	0.0029772	0.054977	0.0021749	NA		NA
GO_DISTAL_TUBULE_DEVELOPMENT	12	0.0017085	0.15244	0.07643	0.022489	0.063775	0.39999	0.00041968	0.0018328	0.0010988	NA		NA
GO_PROTEIN_DEPHOSPHORYLATION	181	0.0017171	0.14565	0.7407	0.015772	0.001124	0.076515	0.001325	0.030543	0.00088408	NA		NA
GO_DOUBLE_STRANDED_DNA_BINDING	730	0.001723	0.015163	0.032264	0.080806	0.72352	0.014544	0.01758	0.0045483	0.00071602	NA		NA
GO_HISTONE_BINDING	157	0.0017788	0.0057365	0.2991	0.25352	0.063315	0.48813	0.044308	0.080807	0.00077627	NA		NA
GO_VOLTAGE_GATED_ION_CHANNEL_ACTIVITY	178	0.0018021	9.9671e-05	0.073223	0.22503	0.12698	0.32423	0.051685	0.0050879	0.0010367	NA		NA
GO_AUDITORY_RECEPTOR_CELL_DIFFERENTIATION	27	0.0018176	0.082151	0.6861	0.192	6.5564e-06	0.050471	0.0011915	0.0096399	0.0060345	NA		NA
BIOCARTA_NOS1_PATHWAY	21	0.0018474	0.012765	0.11794	0.21831	0.022106	0.63529	0.028456	0.048976	0.0019883	NA		NA
GO_ALKALI_METAL_ION_BINDING	21	0.0018934	0.4313	0.048614	0.047749	0.037274	0.1621	0.00042562	0.035404	0.0040671	NA		NA
GO_POSITIVE_REGULATION_OF_NEURON_DEATH	64	0.0019212	0.34692	0.52619	0.0026561	0.0053672	0.037393	0.00033134	0.055709	0.0016179	NA		NA
BIOCARTA_CREB_PATHWAY	27	0.0019977	0.16428	0.035932	0.41068	0.040423	0.0070229	0.0023318	0.02699	0.0075695	NA		NA
MIR137_targetscan_v5_(Lewis et al. 2005)	270	0.0020267	0.0021672	0.21622	0.039325	0.028905	0.48129	0.031278	0.23902	0.00045844	NA		NA
GO_REGULATION_OF_CELL_PROJECTION_ORGANIZATION	535	0.0020286	0.0014599	0.15095	0.54884	0.10628	0.0015668	0.012952	0.036126	0.0075916	NA		NA
REACTOME_DEVELOPMENTAL_BIOLOGY	367	0.0021176	0.0060233	0.027429	0.08448	0.60455	0.0051514	0.014395	0.0097759	0.0023349	NA		NA
GO_SOMATIC_STEM_CELL_POPULATION_MAINTENANCE	64	0.0021411	0.42811	0.22966	0.19565	0.33289	0.0046858	0.0033272	0.27564	0.012676	NA		NA
KEGG_PANCREATIC_CANCER	66	0.0021469	0.19461	0.0099875	0.1701	0.0046853	0.22071	0.0011793	0.12937	0.0054698	NA		NA
GO_REGULATION_OF_COLLATERAL_SPROUTING	17	0.0021748	0.045297	0.76749	0.033478	0.014274	0.10467	0.0056557	0.55713	0.0013802	NA		NA
GO_MAINTENANCE_OF_CELL_NUMBER	126	0.0022085	0.28036	0.053925	0.13682	0.43289	0.010179	0.0026116	0.025032	0.0041109	NA		NA
GO_NEGATIVE_REGULATION_OF_CHROMATIN_MODIFICATION	39	0.0022097	0.01507	0.093365	0.064915	0.3028	0.24303	0.014129	0.23962	0.001495	NA		NA
GO_GLUTAMATE_RECEPTOR_BINDING	35	0.0022403	0.17856	0.22325	0.10292	0.048458	0.30666	0.0097616	0.017885	0.0018583	NA		NA
GO_CENTRAL_NERVOUS_SYSTEM_NEURON_DIFFERENTIATION	159	0.0022423	0.0069853	0.010302	0.051608	0.049228	0.21071	0.0042392	0.079419	0.0031311	NA		NA
GO_REGULATION_OF_NEURON_PROJECTION_DEVELOPMENT	389	0.0022881	0.0080918	0.042294	0.19605	0.20812	0.02132	0.011721	0.008267	0.0052634	NA		NA
GO_CELL_PROJECTION	1705	0.0023469	0.0013021	0.15372	0.75691	0.041531	0.027245	0.026996	0.0030272	0.013662	NA		NA
GO_GABAERGIC_NEURON_DIFFERENTIATION	14	0.0023675	0.004007	0.11979	0.1119	0.035514	0.24738	0.011303	0.15155	0.0034918	NA		NA
GO_LIGAND_DEPENDENT_NUCLEAR_RECEPTOR_BINDING	23	0.0024119	0.1655	0.26209	0.060949	0.09685	0.019921	0.002438	0.038439	0.0029536	NA		NA
GO_EYE_MORPHOGENESIS	133	0.0024159	0.3295	0.61212	0.042849	0.0036065	0.011847	0.00074433	0.007097	0.0028586	NA		NA
GO_CELL_PART_MORPHOGENESIS	603	0.0025697	0.0014788	0.13532	0.20566	0.20065	0.051569	0.015241	0.022611	0.002486	NA		NA
PSD-NMDAR_complex_(Kirov_et_al._2012)	59	0.0025708	0.0091554	0.33513	0.4939	0.020971	0.051827	0.03234	0.046011	0.011492	NA		NA
GO_TRANSCRIPTION_FACTOR_BINDING	484	0.0026027	0.33808	0.020689	0.07591	0.016202	0.024786	0.00072485	0.52877	0.010399	NA		NA
GO_POSITIVE_REGULATION_OF_CHROMATIN_MODIFICATION	82	0.0026193	0.20786	0.014577	0.013963	0.18722	0.022155	0.00072815	0.12975	0.0065928	NA		NA
GO_NUCLEAR_CHROMOSOME	478	0.0027029	0.026021	0.048881	0.16314	0.20723	0.050128	0.011149	0.018575	0.0027212	NA		NA
REACTOME_DAG_AND_IP3_SIGNALING	31	0.0027228	0.048202	0.045622	0.12351	0.043738	0.060256	0.0037915	0.071735	0.0049313	NA		NA
GO_PEPTIDYL_LYSINE_DIMETHYLATION	11	0.002797	0.040385	0.19149	0.0054831	0.26532	0.25377	0.005307	0.49747	0.0011371	NA		NA
GO_METAL_ION_TRANSMEMBRANE_TRANSPORTER_ACTIVITY	399	0.0028796	0.001101	0.0015186	0.30428	0.16715	0.29582	0.026662	0.014668	0.0046551	NA		NA
GO_REGULATION_OF_SYNAPTIC_TRANSMISSION_GABAERGIC	29	0.0029349	0.17096	0.043396	0.095139	0.075133	0.15599	0.0033023	0.0021608	0.0029669	NA		NA
REACTOME_NEURONAL_SYSTEM	266	0.0029415	0.0030571	0.0027432	0.50439	0.024498	0.77927	0.036186	0.090954	0.0052171	NA		NA
GO_REGULATION_OF_TRANSCRIPTION_FROM_RNA_POLYMERASE_II_PROMOTER	1672	0.0029884	0.0080774	0.0037648	0.0071994	0.82179	0.022067	0.0059893	0.11876	0.0019717	NA		NA
KEGG_PROGESTERONE_MEDIATED_OOCYTE_MATURATION	80	0.0030755	0.5047	0.0016171	0.223	0.25927	0.02366	0.0014181	0.01506	0.0041836	NA		NA
REACTOME_PKA_MEDIATED_PHOSPHORYLATION_OF_CREB	17	0.003098	0.1154	0.016859	0.011819	0.16282	0.17255	0.00090676	0.0055734	0.0052296	NA		NA
GO_RNA_POLYMERASE_II_TRANSCRIPTION_FACTOR_BINDING	99	0.0031	0.13837	0.11302	0.038365	0.013532	0.061221	0.0032409	0.12121	0.0063945	NA		NA
GO_NEGATIVE_REGULATION_OF_NEURON_APOPTOTIC_PROCESS	130	0.0031802	0.030552	0.037248	0.13199	0.40126	0.047549	0.0090786	0.069467	0.005788	NA		NA
GO_INORGANIC_CATION_TRANSMEMBRANE_TRANSPORTER_ACTIVITY	501	0.0032528	0.0032145	0.0042771	0.21184	0.10917	0.36003	0.021782	0.010297	0.0027068	NA		NA
GO_REGULATION_OF_DOPAMINE_SECRETION	22	0.0033437	0.17995	0.1864	0.022136	0.11732	0.013108	0.0022337	0.15858	0.0032646	NA		NA
GO_NUCLEAR_CHROMATIN	263	0.0033456	0.016573	0.12621	0.05024	0.26011	0.0029198	0.0058879	0.19145	0.002683	NA		NA
GO_PRE_MRNA_BINDING	22	0.0034132	0.042263	0.62736	0.041585	0.0030393	0.069843	0.0061722	0.028099	0.0053082	NA		NA
GO_CHROMATIN_ORGANIZATION	581	0.0034269	0.00059023	0.10763	0.0016161	0.49218	0.31831	0.026596	0.037282	0.0022702	NA		NA
GO_POSITIVE_REGULATION_OF_NEURON_APOPTOTIC_PROCESS	45	0.0034329	0.53473	0.42305	0.022501	0.0026316	0.036703	0.00066676	0.0062553	0.0046356	NA		NA
GO_NEURON_MIGRATION	105	0.0035134	0.0091661	0.13603	0.0035176	0.56689	0.12508	0.028501	0.0060509	0.00040417	NA		NA
GO_SENSORY_ORGAN_MORPHOGENESIS	234	0.0035588	0.059158	0.15467	0.20585	0.002703	0.1414	0.0046361	0.024861	0.004742	NA		NA
GO_REGULATION_OF_CHROMATIN_SILENCING	20	0.0037958	0.14907	0.0084245	0.02948	0.25778	0.39234	0.026621	0.040627	0.0053555	NA		NA
GO_RESPONSE_TO_PARATHYROID_HORMONE	12	0.0038662	0.65493	0.0013805	0.50671	0.021855	9.0009e-05	4.6417e-05	0.0038794	0.024698	NA		NA
REACTOME_SIGNALING_BY_FGFR_IN_DISEASE	121	0.0038674	0.23212	0.16915	0.15938	0.0025975	0.019298	0.0017741	0.06183	0.0061483	NA		NA
GO_HISTONE_DEMETHYLASE_ACTIVITY	21	0.0038687	0.093568	0.67569	0.0053606	0.0050643	0.051628	0.0071855	0.0022428	0.0033546	NA		NA
KEGG_OOCYTE_MEIOSIS	107	0.0039265	0.17609	0.010703	0.92014	0.066353	0.023734	0.0092077	0.005002	0.018695	NA		NA
GO_MYELOID_CELL_HOMEOSTASIS	81	0.0039539	0.066716	0.027306	0.45423	0.082563	0.35732	0.013384	0.010164	0.01065	NA		NA
REACTOME_ACTIVATION_OF_NMDA_RECEPTOR_UPON_GLUTAMATE_BINDING_AND_POSTSYNAPTIC_EVENTS	34	0.0039717	0.49164	0.065367	0.20099	0.0037425	0.05146	0.0011831	0.016856	0.013634	NA		NA
GO_PHOSPHATIDYLINOSITOL_3_4_5_TRISPHOSPHATE_BINDING	30	0.003982	0.16807	0.26414	0.059592	0.0096116	0.040239	0.0063044	0.11149	0.0060991	NA		NA
GO_CHROMOSOME_ORGANIZATION	909	0.0041256	0.00076922	0.097548	0.0070762	0.45754	0.65557	0.043007	0.023008	0.0037589	NA		NA
GO_RIBONUCLEOPROTEIN_COMPLEX	677	0.0042083	0.43621	0.064749	0.37445	0.053653	0.050695	0.0037511	0.20082	0.014436	NA		NA
GO_POSITIVE_REGULATION_OF_OSTEOBLAST_DIFFERENTIATION	59	0.0042574	0.044215	0.0044085	0.5648	0.33832	0.10692	0.01479	0.013903	0.019836	NA		NA
REACTOME_REGULATION_OF_INSULIN_SECRETION	87	0.0043691	0.0078551	0.20581	0.044722	0.24533	0.10406	0.026259	0.0054843	0.0035167	NA		NA
GO_GABA_RECEPTOR_COMPLEX	15	0.0044021	0.47936	0.00011467	0.16017	0.028946	0.35894	0.00079289	0.047542	0.012439	NA		NA
GO_SYNAPSE_ASSEMBLY	63	0.004438	0.021099	0.36623	0.01738	0.29367	0.083191	0.013501	0.0061335	0.00080378	NA		NA
BIOCARTA_CD40_PATHWAY	13	0.0044483	0.16817	0.30141	0.0012979	0.083096	0.2076	0.0047917	0.10713	0.0016208	NA		NA
GO_CYTOPLASMIC_TRANSLATIONAL_INITIATION	13	0.0046095	0.054671	0.66933	0.3727	0.0026549	0.10715	0.024471	0.064594	0.0054484	NA		NA
GO_NEGATIVE_REGULATION_OF_NEURON_DEATH	164	0.0046431	0.14352	0.12094	0.035976	0.28405	0.022925	0.0047998	0.022941	0.0058739	NA		NA
GO_EMBRYONIC_EYE_MORPHOGENESIS	32	0.0046463	0.22885	0.63899	0.012643	0.0050391	0.14145	0.0028908	0.062074	0.0033817	NA		NA
REACTOME_SIGNALING_BY_NODAL	17	0.0046726	0.037522	0.48006	0.0054627	0.41723	0.28334	0.022599	0.20909	0.0078053	NA		NA
Synapse_Excitability	57	0.0047158	0.10439	0.088348	0.027027	0.1447	0.0905	0.0044982	0.0083067	0.0044828	NA		NA
GO_ORGAN_INDUCTION	16	0.0047669	0.082974	0.26405	0.8191	0.28818	0.0028533	0.069406	0.26621	0.02217	NA		NA
GO_AORTA_MORPHOGENESIS	22	0.0048805	0.080714	0.12839	0.61333	0.021692	0.0086751	0.008369	0.14927	0.016246	NA		NA
GO_REGULATION_OF_NOTCH_SIGNALING_PATHWAY	66	0.0048982	0.022603	0.0067242	0.42836	0.081875	0.40644	0.035053	0.055355	0.011073	NA		NA
GO_REGULATION_OF_HISTONE_METHYLATION	53	0.0049313	0.30272	0.39012	0.026367	0.16164	0.013989	0.0033779	0.23979	0.011988	NA		NA
REACTOME_MAP_KINASE_ACTIVATION_IN_TLR_CASCADE	44	0.004999	0.20746	0.10729	0.3631	0.1098	0.00020722	0.0029758	0.0024419	0.013897	NA		NA
GO_CELL_MORPHOGENESIS_INVOLVED_IN_DIFFERENTIATION	487	0.0050195	0.01347	0.26501	0.32331	0.035036	0.0096164	0.007785	0.013523	0.0067053	NA		NA
GO_CALCIUM_ION_TRANSMEMBRANE_TRANSPORT	153	0.005091	0.00080936	0.0031605	0.094512	0.60143	0.52247	0.063992	0.0029177	0.0034966	NA		NA
GO_ENDOCARDIUM_DEVELOPMENT	11	0.005139	0.1352	0.010102	0.15392	0.33445	0.28291	0.0077459	0.12847	0.0065637	NA		NA
BIOCARTA_ARENRF2_PATHWAY	13	0.0051574	0.054536	0.003877	0.35739	0.13592	0.053649	0.016257	0.023028	0.020424	NA		NA
GO_BEHAVIORAL_RESPONSE_TO_COCAINE	12	0.005161	0.041449	0.37009	0.021965	0.05806	0.27558	0.016446	0.074638	0.0027332	NA		NA
PID_ERBB1_DOWNSTREAM_PATHWAY	103	0.0051634	0.19618	0.01958	0.56423	0.035114	0.0059469	0.0032266	0.13357	0.018662	NA		NA
GO_GASTRULATION_WITH_MOUTH_FORMING_SECOND	27	0.0052851	0.068781	0.061227	0.13475	0.24894	0.14355	0.011045	0.019674	0.021254	NA		NA
KEGG_NON_SMALL_CELL_LUNG_CANCER	53	0.0053572	0.24594	0.015269	0.39932	0.071182	0.041644	0.0088362	0.14849	0.010074	NA		NA
REACTOME_GABA_RECEPTOR_ACTIVATION	50	0.0054603	0.24504	0.0032219	0.31047	0.085246	0.17089	0.0033116	0.12452	0.0092065	NA		NA
GO_POSITIVE_REGULATION_OF_GENE_EXPRESSION_EPIGENETIC	70	0.0055078	0.023189	0.012422	0.3634	0.81249	0.20229	0.034792	0.016989	0.0075049	NA		NA
PID_LPA4_PATHWAY	14	0.0055248	0.083889	0.0029664	0.18928	0.29932	0.0069457	0.0018926	0.015944	0.01539	NA		NA
GO_CELLULAR_ANION_HOMEOSTASIS	15	0.0055805	0.1855	0.17687	0.41903	0.15089	0.00069865	0.0040709	0.12265	0.012472	NA		NA
GO_CARDIAC_MUSCLE_CELL_ACTION_POTENTIAL	35	0.0055816	0.0090107	0.19796	0.083142	0.20826	0.42564	0.038746	0.0025037	0.0032338	NA		NA
GO_CATION_TRANSPORT	759	0.0056129	0.0011033	0.0084529	0.40044	0.15764	0.37318	0.060299	0.0013021	0.007595	NA		NA
GO_CALCIUM_ION_IMPORT	63	0.0056452	0.00070237	0.02307	0.10715	0.74897	0.29247	0.089392	0.061314	0.0027778	NA		NA
GO_ION_TRANSMEMBRANE_TRANSPORT	775	0.00573	0.0061966	0.001401	0.15237	0.30353	0.54533	0.033177	0.01572	0.0061014	NA		NA
GO_NEGATIVE_REGULATION_OF_HISTONE_MODIFICATION	31	0.0057439	0.080418	0.13899	0.054078	0.23824	0.29999	0.015106	0.25935	0.0039383	NA		NA
GO_RENAL_WATER_HOMEOSTASIS	33	0.0058113	0.062283	0.037648	0.072621	0.43783	0.12675	0.0072257	0.047223	0.0052283	NA		NA
GO_EXOCYTIC_VESICLE	134	0.0058437	0.088906	0.16599	0.3318	0.1228	0.0046524	0.0078786	0.0076476	0.011004	NA		NA
REACTOME_POST_NMDA_RECEPTOR_ACTIVATION_EVENTS	31	0.0058516	0.36756	0.086857	0.25055	0.013984	0.055584	0.0037543	0.01778	0.016693	NA		NA
GO_NEUROTRANSMITTER_RECEPTOR_ACTIVITY	64	0.0058671	0.03972	0.013479	0.38222	0.020679	0.37581	0.015439	0.022023	0.011119	NA		NA
GO_CULLIN_FAMILY_PROTEIN_BINDING	11	0.0058938	0.17677	0.23888	0.037622	0.03542	0.17329	0.0056091	0.012605	0.0070671	NA		NA
GO_NEGATIVE_REGULATION_OF_TRANSCRIPTION_FROM_RNA_POLYMERASE_II_PROMOTER	695	0.0059049	0.0057425	0.10981	0.0044946	0.79856	0.025048	0.012965	0.26165	0.007663	NA		NA
GO_NEURON_PROJECTION_DEVELOPMENT	514	0.0059915	0.0084053	0.14147	0.15515	0.089048	0.44826	0.029442	0.027518	0.0030164	NA		NA
REACTOME_MYOGENESIS	27	0.0060279	0.17381	0.1274	0.084526	0.21543	0.0051824	0.0048578	0.032312	0.0066523	NA		NA
GO_KINASE_BINDING	589	0.0060595	0.12803	0.19583	0.27537	0.026953	0.0010469	0.0067302	0.052041	0.0084335	NA		NA
GO_MISMATCH_REPAIR_COMPLEX	10	0.0061458	0.0099231	0.12008	0.83609	0.3972	0.23508	0.20163	7.8179e-12	0.0067598	NA		NA
GO_SPLICEOSOMAL_COMPLEX	161	0.0063116	0.32413	0.41161	0.33287	0.011541	0.090919	0.0060517	0.035699	0.015469	NA		NA
GO_PHOSPHATIDYLINOSITOL_PHOSPHATE_BINDING	109	0.0063414	0.57803	0.045384	0.05286	0.00071243	0.19771	0.001689	0.019806	0.024634	NA		NA
GO_CORE_PROMOTER_PROXIMAL_REGION_DNA_BINDING	356	0.0063596	0.051219	0.11094	0.032136	0.83291	0.054855	0.015246	0.044308	0.0031925	NA		NA
REACTOME_TRANSMISSION_ACROSS_CHEMICAL_SYNAPSES	175	0.0064384	0.014131	0.004992	0.45349	0.037059	0.71995	0.04362	0.086296	0.010435	NA		NA
GO_PROTEIN_TARGETING_TO_MEMBRANE	149	0.0064396	0.63868	0.13487	0.10692	0.20398	0.0098495	0.0019392	0.0085858	0.016958	NA		NA
GO_RECEPTOR_ACTIVATOR_ACTIVITY	32	0.0064476	0.056275	0.00048255	0.62613	0.29607	0.48588	0.031511	0.15066	0.017995	NA		NA
GO_LIGAND_GATED_CHANNEL_ACTIVITY	131	0.0064536	0.024633	0.0033209	0.47698	0.032265	0.42513	0.020886	0.087819	0.012967	NA		NA
PSD-PSD-95_complex_(Kirov_et_al._2012)	57	0.0064768	0.091707	0.14095	0.23839	0.22216	0.026828	0.019369	0.020624	0.0040835	NA		NA
GO_SINGLE_ORGANISM_CELLULAR_LOCALIZATION	860	0.0066251	0.034991	0.0093525	0.59031	0.24238	0.1639	0.028723	0.033791	0.012635	NA		NA
GO_MACROMOLECULAR_COMPLEX_BINDING	1341	0.0066398	0.0096991	0.061774	0.11002	0.15909	0.22708	0.024953	0.32145	0.01225	NA		NA
GO_POSTSYNAPTIC_MEMBRANE	189	0.006732	0.009589	0.081533	0.17896	0.019068	0.51758	0.034769	0.05294	0.0083476	NA		NA
REACTOME_OPSINS	7	0.0067797	0.17243	0.63209	0.010798	0.057055	0.0063805	0.0049535	0.002291	0.0052966	NA		NA
BIOCARTA_HDAC_PATHWAY	29	0.0069634	0.40546	0.20351	0.057335	0.17414	0.0089086	0.0098033	0.0054294	0.018925	NA		NA
GO_ANKYRIN_BINDING	20	0.0069871	0.211	0.12391	0.014738	0.11255	0.25139	0.0063975	0.0018317	0.0055665	NA		NA
REACTOME_CREB_PHOSPHORYLATION_THROUGH_THE_ACTIVATION_OF_RAS	25	0.0072041	0.16433	0.094033	0.32998	0.038371	0.1332	0.014601	0.042808	0.016811	NA		NA
GO_REGULATION_OF_OSTEOBLAST_DIFFERENTIATION	108	0.0073318	0.17336	0.0001147	0.8642	0.12848	0.063244	0.0040046	0.0089261	0.043687	NA		NA
GO_NODE_OF_RANVIER	15	0.0074276	0.00058187	0.19517	0.21849	0.29194	0.12972	0.10564	0.0012541	0.0081688	NA		NA
GO_REGULATION_OF_TRANSMEMBRANE_TRANSPORT	406	0.0074822	0.00014189	0.0030958	0.45441	0.63807	0.13596	0.11763	0.0074808	0.0051972	NA		NA
GO_REGULATION_OF_HEART_RATE_BY_CARDIAC_CONDUCTION	29	0.0075678	0.046171	0.41671	0.027732	0.18041	0.13716	0.021983	0.012073	0.0042284	NA		NA
GO_PALLIUM_DEVELOPMENT	147	0.0079591	0.034682	0.46349	0.0023037	0.17686	0.10468	0.033046	0.011078	0.0011794	NA		NA
GO_NEGATIVE_REGULATION_OF_CELLULAR_AMIDE_METABOLIC_PROCESS	129	0.0080523	0.022466	0.12957	0.33121	0.07632	0.037456	0.05278	0.051794	0.011348	NA		NA
REACTOME_GABA_A_RECEPTOR_ACTIVATION	10	0.0081293	0.15681	0.0003461	0.16338	0.24501	0.52074	0.0098352	0.029916	0.013876	NA		NA
GO_DIVALENT_INORGANIC_CATION_TRANSMEMBRANE_TRANSPORTER_ACTIVITY	160	0.0083689	0.0007452	0.0078662	0.31486	0.38561	0.15561	0.061082	0.008418	0.018047	NA		NA
GO_UBIQUITIN_LIKE_PROTEIN_LIGASE_BINDING	252	0.0083741	0.27584	0.44565	0.011556	0.14901	0.1645	0.0064366	0.33522	0.016002	NA		NA
GO_POSITIVE_REGULATION_OF_NEURON_DIFFERENTIATION	294	0.0084497	0.00080735	0.064378	0.32861	0.526	0.23563	0.097779	0.0041426	0.014875	NA		NA
GO_SODIUM_ION_TRANSMEMBRANE_TRANSPORT	87	0.0084581	0.071282	0.0059125	0.24063	0.31021	0.1026	0.01598	0.11736	0.013349	NA		NA
GO_BONE_CELL_DEVELOPMENT	22	0.0084712	0.021811	0.10094	0.32936	0.013434	0.14902	0.011776	0.016172	0.028713	NA		NA
GO_PHOSPHATIDYLINOSITOL_BINDING	189	0.0085079	0.68891	0.12654	0.20104	0.0017187	0.28001	0.0022943	0.13845	0.022761	NA		NA
GO_PROTEIN_NEDDYLATION	13	0.0085368	0.025603	0.056216	0.44295	0.12317	0.019902	0.030084	0.0040311	0.012027	NA		NA
GO_CHROMATIN	398	0.0086033	0.01229	0.0594	0.10949	0.22373	0.081863	0.024282	0.16095	0.0086644	NA		NA
REACTOME_INTERACTION_BETWEEN_L1_AND_ANKYRINS	20	0.0086447	0.029266	0.085708	0.17534	0.40287	0.0088385	0.016418	0.0020052	0.0097644	NA		NA
GO_REGULATION_OF_LIPOPROTEIN_PARTICLE_CLEARANCE	14	0.0087452	0.1045	0.67417	0.23871	0.043381	0.10896	0.0228	0.15214	0.016477	NA		NA
GO_NEURON_FATE_COMMITMENT	67	0.0087819	0.02374	0.037656	0.51556	0.014123	0.30077	0.016193	0.25848	0.020347	NA		NA
GO_VOLTAGE_GATED_POTASSIUM_CHANNEL_ACTIVITY	85	0.0088912	0.0030151	0.034521	0.26755	0.25068	0.36526	0.054889	0.17488	0.0044578	NA		NA
GO_REGULATION_OF_GENE_SILENCING	49	0.0089205	0.016409	0.021368	0.28724	0.39245	0.39697	0.098626	0.12664	0.011087	NA		NA
GO_MULTICELLULAR_ORGANISMAL_SIGNALING	120	0.0091032	0.00012511	0.35794	0.14852	0.096802	0.47209	0.12175	0.0019761	0.0044845	NA		NA
GO_ACTIVATION_OF_PROTEIN_KINASE_A_ACTIVITY	16	0.0092235	0.19014	0.030534	0.023659	0.18641	0.1914	0.0022928	0.05367	0.0098385	NA		NA
GO_MEMORY	95	0.0092618	0.25965	0.12921	0.016883	0.0087417	0.14589	0.003752	7.851e-05	0.018294	NA		NA
GO_NEGATIVE_REGULATION_OF_SYNAPTIC_TRANSMISSION	57	0.0093373	0.23272	0.21624	0.00010685	0.17558	0.3691	0.0051467	0.0028028	0.0037054	NA		NA
GO_ENZYME_BINDING	1663	0.0095276	0.19526	0.15554	0.12118	0.18523	0.005425	0.010108	0.10515	0.025019	NA		NA
GO_POSITIVE_REGULATION_OF_ENDOTHELIAL_CELL_CHEMOTAXIS	10	0.009643	0.13099	0.034861	0.8498	0.040439	0.022812	0.01714	0.064703	0.037573	NA		NA
GO_DOPAMINE_METABOLIC_PROCESS	20	0.0097185	0.022875	0.32702	0.0014329	0.076963	0.76589	0.062792	0.042127	0.0030167	NA		NA
GO_ERYTHROCYTE_HOMEOSTASIS	67	0.0097789	0.26006	0.016111	0.56841	0.078018	0.27883	0.010471	0.077652	0.033953	NA		NA
GO_CEREBELLAR_CORTEX_FORMATION	21	0.0098331	0.22895	0.29967	0.30187	0.0013076	0.021073	0.0035646	0.15104	0.026771	NA		NA
PID_MAPK_TRK_PATHWAY	33	0.0099648	0.087811	0.030479	0.073305	0.4834	0.023428	0.019722	0.003426	0.011054	NA		NA
GO_RESPONSE_TO_NITROGEN_COMPOUND	832	0.0099822	0.016354	0.087754	0.16087	0.17195	0.06478	0.031113	0.056421	0.0073931	NA		NA
GO_PROTEIN_DEALKYLATION	24	0.010016	0.13568	0.84334	0.00025679	0.072129	0.068292	0.020223	0.0023927	0.0051222	NA		NA
GO_NEURON_PROJECTION_TERMINUS	117	0.010054	0.13753	0.16849	0.21121	0.33678	0.029476	0.01797	0.025684	0.029961	NA		NA
GO_POSITIVE_REGULATION_OF_GENE_EXPRESSION	1650	0.010087	0.25119	0.0017363	0.027224	0.78775	0.011768	0.0063399	0.033027	0.0070597	NA		NA
GO_RESPONSE_TO_COCAINE	45	0.010092	0.098398	0.1154	0.17656	0.10809	0.16489	0.021125	0.050422	0.012828	NA		NA
PID_CD40_PATHWAY	30	0.010144	0.62174	0.025003	0.045289	0.12262	0.059544	0.0031607	0.038303	0.016044	NA		NA
GO_CELLULAR_COMPONENT_MORPHOGENESIS	861	0.010201	0.0011961	0.1867	0.73897	0.11642	0.10894	0.048606	0.067541	0.023129	NA		NA
GO_MYOBLAST_DIFFERENTIATION	37	0.010277	0.84206	0.1476	0.072266	0.0092989	0.021545	0.00031413	0.31474	0.018069	NA		NA
GO_MRNA_METABOLIC_PROCESS	567	0.01029	0.1899	0.17851	0.64032	0.15307	0.04544	0.026839	0.025207	0.014168	NA		NA
REACTOME_NEUROTRANSMITTER_RECEPTOR_BINDING_AND_DOWNSTREAM_TRANSMISSION_IN_THE_POSTSYNAPTIC_CELL	128	0.010301	0.095547	0.023238	0.4735	0.013887	0.4961	0.027203	0.095501	0.018183	NA		NA
GO_RETINA_MORPHOGENESIS_IN_CAMERA_TYPE_EYE	43	0.010345	0.1851	0.46295	0.032642	0.19054	0.022531	0.011764	0.0010703	0.010603	NA		NA
GO_RESPONSE_TO_ETHANOL	132	0.010497	0.21272	0.0033899	0.17479	0.13897	0.53296	0.0077639	0.39171	0.023472	NA		NA
Cytoplasm_(Kirov_et_al._2012)	263	0.010516	0.081513	0.13528	0.1814	0.19136	0.015063	0.012578	0.8229	0.01793	NA		NA
GO_SARCOLEMMA	123	0.010562	0.011466	0.24228	0.15893	0.033438	0.48662	0.071866	0.0013337	0.0099069	NA		NA
GO_TRANSCRIPTION_FACTOR_ACTIVITY_RNA_POLYMERASE_II_CORE_PROMOTER_PROXIMAL_REGION_SEQUENCE_SPECIFIC_BINDING	319	0.010656	0.11715	0.21846	0.070483	0.8196	0.0070356	0.028405	0.069077	0.012356	NA		NA
GO_NUCLEIC_ACID_BINDING_TRANSCRIPTION_FACTOR_ACTIVITY	1122	0.010671	0.034393	0.36094	0.0029254	0.80467	0.034823	0.03201	0.031461	0.0028779	NA		NA
GO_SEROTONIN_RECEPTOR_ACTIVITY	17	0.010707	0.40651	0.03629	0.18192	0.38844	0.010858	0.0033508	0.26678	0.021676	NA		NA
GO_CHROMATIN_MODIFICATION	494	0.010862	0.0079146	0.195	0.00068186	0.57493	0.29181	0.032795	0.058418	0.006475	NA		NA
GO_ASSOCIATIVE_LEARNING	70	0.010998	0.40177	0.268	0.0036264	0.010534	0.45625	0.0052957	0.0027077	0.0088947	NA		NA
KEGG_VASCULAR_SMOOTH_MUSCLE_CONTRACTION	112	0.011054	0.14985	0.016064	0.26659	0.24288	0.045552	0.02183	0.0014471	0.033215	NA		NA
GO_REGULATION_OF_SYNAPSE_ORGANIZATION	105	0.011063	0.080702	0.57436	0.098796	0.060002	0.18215	0.017863	0.20208	0.0084897	NA		NA
GO_FOREBRAIN_DEVELOPMENT	341	0.011146	0.0032376	0.41085	0.021176	0.22054	0.23355	0.080279	0.003984	0.0026925	NA		NA
REACTOME_CA_DEPENDENT_EVENTS	29	0.011394	0.24522	0.03632	0.04084	0.11586	0.16733	0.0030432	0.037692	0.014868	NA		NA
GO_POSITIVE_REGULATION_OF_SYNAPTIC_TRANSMISSION	106	0.011399	0.033249	0.0027373	0.88502	0.2382	0.58444	0.043695	0.21466	0.038918	NA		NA
GO_ESTABLISHMENT_OF_PROTEIN_LOCALIZATION_TO_MEMBRANE	253	0.011444	0.42556	0.18732	0.1198	0.35881	0.021355	0.007585	0.0016421	0.022368	NA		NA
REACTOME_SIGNALING_BY_EGFR_IN_CANCER	103	0.011457	0.034819	0.086283	0.46063	0.026336	0.10585	0.022699	0.064078	0.014927	NA		NA
GO_CATALYTIC_STEP_2_SPLICEOSOME	84	0.011463	0.27916	0.35099	0.40064	0.00018598	0.16658	0.013959	0.019016	0.040664	NA		NA
GO_POSITIVE_REGULATION_OF_CREB_TRANSCRIPTION_FACTOR_ACTIVITY	14	0.011558	0.0070381	0.18051	0.50506	0.51643	0.012396	0.092156	0.0012019	0.013473	NA		NA
GO_DIVALENT_INORGANIC_ANION_HOMEOSTASIS	12	0.011664	0.38687	0.03906	0.74636	0.13906	0.0010188	0.0039642	0.047193	0.040859	NA		NA
GO_REGULATION_OF_RENAL_SODIUM_EXCRETION	21	0.011692	0.2435	0.75232	0.018706	0.034461	0.086484	0.013837	0.016808	0.0076208	NA		NA
GO_REGULATION_OF_NEUROTRANSMITTER_TRANSPORT	58	0.011731	0.011504	0.15702	0.11029	0.15359	0.19433	0.024044	0.28974	0.016075	NA		NA
BIOCARTA_MAPK_PATHWAY	84	0.011748	0.089555	0.024622	0.26931	0.22857	0.12123	0.019963	0.16394	0.022156	NA		NA
GO_NEGATIVE_REGULATION_OF_NERVOUS_SYSTEM_DEVELOPMENT	251	0.011759	0.22478	0.052348	0.10733	0.0036945	0.2016	0.0069759	0.081765	0.017068	NA		NA
GO_CELL_DIFFERENTIATION_IN_HINDBRAIN	19	0.011764	0.037438	0.51264	0.18424	0.0063522	0.13166	0.029282	0.098207	0.012439	NA		NA
GO_REGULATION_OF_HORMONE_SECRETION	247	0.011778	0.059094	0.061686	0.52015	0.34036	0.048023	0.022015	0.41431	0.013367	NA		NA
GO_SMAD_BINDING	67	0.011977	0.095456	0.015087	0.13698	0.45548	0.078009	0.010995	0.0059158	0.043266	NA		NA
REACTOME_PLATELET_CALCIUM_HOMEOSTASIS	15	0.012019	0.0077174	0.11806	0.12252	0.09628	0.48802	0.058797	0.055747	0.015633	NA		NA
GO_NUCLEAR_BODY	327	0.012046	0.13143	0.021383	0.58907	0.0095639	0.42417	0.020886	0.054763	0.051121	NA		NA
GO_NEGATIVE_REGULATION_OF_STEROL_TRANSPORT	12	0.012102	0.39929	0.19255	0.018439	0.033565	0.3862	0.0041553	0.14843	0.01121	NA		NA
REACTOME_SIGNALING_BY_FGFR	107	0.012292	0.2265	0.2071	0.17003	0.0094791	0.046797	0.0066243	0.093437	0.016871	NA		NA
GO_NEURAL_RETINA_DEVELOPMENT	48	0.012299	0.32004	0.23988	0.017734	0.3106	0.0019166	0.0056233	0.00020112	0.020025	NA		NA
GO_G_PROTEIN_COUPLED_RECEPTOR_INTERNALIZATION	12	0.012443	0.14426	0.14904	0.010197	0.28096	0.10777	0.024975	0.020808	0.010719	NA		NA
GO_CELLULAR_RESPONSE_TO_ALKALOID	34	0.012507	0.53568	0.011386	0.023645	0.38323	0.32301	0.0025537	0.2208	0.010448	NA		NA
GO_MONOVALENT_INORGANIC_ANION_HOMEOSTASIS	18	0.012553	0.26625	0.18797	0.50582	0.094185	0.0038811	0.0080257	0.07229	0.027352	NA		NA
GO_REGULATION_OF_ION_TRANSPORT	564	0.012612	0.0016854	0.044206	0.50116	0.34375	0.10884	0.12544	0.11116	0.006637	NA		NA
GO_MECHANOSENSORY_BEHAVIOR	12	0.012657	0.04049	0.0031616	0.29954	0.46805	0.23822	0.031302	0.075247	0.017233	NA		NA
GO_REGULATION_OF_CELL_FATE_SPECIFICATION	13	0.012665	0.41846	0.29569	0.027949	0.5312	0.13031	0.041987	0.14115	0.01612	NA		NA
REACTOME_LIGAND_GATED_ION_CHANNEL_TRANSPORT	18	0.012694	0.6401	8.9587e-05	0.55779	0.043728	0.15354	0.0017242	0.037884	0.054238	NA		NA
GO_REGULATION_OF_URINE_VOLUME	18	0.0127	0.082139	0.057371	0.041586	0.52433	0.13561	0.032719	0.019999	0.0091578	NA		NA
GO_NUCLEOPLASM_PART	654	0.013078	0.062862	0.16468	0.102	0.063477	0.34368	0.031498	0.0059406	0.022457	NA		NA
REACTOME_P75_NTR_RECEPTOR_MEDIATED_SIGNALLING	71	0.013096	0.38285	0.075355	0.023178	0.15005	0.025468	0.0055973	0.031396	0.016517	NA		NA
GO_CELL_CELL_SIGNALING_INVOLVED_IN_CARDIAC_CONDUCTION	21	0.013123	0.00063974	0.069887	0.1971	0.42459	0.92882	0.21665	0.033946	0.0064641	NA		NA
GO_MEMBRANE_PROTEIN_COMPLEX	972	0.013345	0.00023162	0.015923	0.6313	0.12021	0.45948	0.17184	0.017566	0.023415	NA		NA
GO_CEREBELLAR_PURKINJE_CELL_LAYER_FORMATION	10	0.013401	0.042018	0.50717	0.38287	0.00014945	0.35098	0.035351	0.094	0.020065	NA		NA
GO_CHROMATIN_REMODELING	138	0.013437	0.10029	0.16972	0.11828	0.42279	0.060138	0.014004	0.32029	0.0090285	NA		NA
REACTOME_DOWNSTREAM_SIGNALING_OF_ACTIVATED_FGFR	96	0.013442	0.15496	0.21174	0.23963	0.024363	0.024242	0.010925	0.10806	0.0175	NA		NA
GO_INTRACELLULAR_VESICLE	1197	0.0135	0.18415	0.0072243	0.24106	0.18557	0.28136	0.014671	0.055856	0.035967	NA		NA
REACTOME_HS_GAG_BIOSYNTHESIS	27	0.013537	0.1494	0.33583	0.09704	0.028991	0.18234	0.015698	0.16722	0.01158	NA		NA
GO_TRANSLATIONAL_ELONGATION	109	0.013605	0.17391	0.34942	0.02721	0.17188	0.49328	0.033305	0.12144	0.022742	NA		NA
GO_REGULATION_OF_CELL_DIFFERENTIATION	1425	0.013644	0.11475	0.022806	0.17647	0.72133	0.17457	0.035236	0.046633	0.020253	NA		NA
GO_CARBOHYDRATE_PHOSPHORYLATION	21	0.013696	0.030711	0.52352	0.1499	0.044022	0.67978	0.069524	0.072086	0.0023544	NA		NA
GO_GABA_RECEPTOR_BINDING	15	0.013894	0.0064229	0.68361	0.10318	0.67746	0.26871	0.21178	0.3629	0.0051134	NA		NA
GO_RENAL_TUBULE_DEVELOPMENT	75	0.013898	0.0706	0.29492	0.25218	0.44383	0.012679	0.01866	0.020346	0.014227	NA		NA
BIOCARTA_CHREBP2_PATHWAY	41	0.013902	0.090686	0.1281	0.3109	0.36757	0.10633	0.010533	0.079485	0.023117	NA		NA
REACTOME_DOWNSTREAM_SIGNAL_TRANSDUCTION	90	0.014129	0.11215	0.17402	0.30964	0.041977	0.02912	0.017192	0.064575	0.019684	NA		NA
GO_NEGATIVE_REGULATION_OF_G_PROTEIN_COUPLED_RECEPTOR_PROTEIN_SIGNALING_PATHWAY	39	0.014435	0.1057	0.22765	0.045646	0.12044	0.16843	0.031249	0.12311	0.011499	NA		NA
GO_CALCIUM_ION_TRANSPORT	215	0.014524	0.0012606	0.036962	0.1919	0.42839	0.46154	0.10409	0.00029106	0.011129	NA		NA
GO_CATION_TRANSMEMBRANE_TRANSPORTER_ACTIVITY	592	0.014554	0.012703	0.012655	0.30485	0.1608	0.31837	0.052202	0.0092535	0.015026	NA		NA
REACTOME_PHOSPHOLIPASE_C_MEDIATED_CASCADE	53	0.014578	0.3371	0.076282	0.2192	0.022142	0.048784	0.0057335	0.30262	0.030688	NA		NA
PID_NCADHERIN_PATHWAY	33	0.014603	0.6523	0.4561	0.49209	0.00061988	0.0010243	0.0027878	0.016651	0.045426	NA		NA
GO_RESPONSE_TO_ALKALOID	136	0.014774	0.067384	0.12262	0.093251	0.064284	0.58783	0.027113	0.079762	0.012437	NA		NA
GO_REGULATION_OF_NEUROTRANSMITTER_LEVELS	177	0.014847	0.0094788	0.0096936	0.18557	0.13382	0.28428	0.021441	0.0033824	0.036425	NA		NA
GO_MIRNA_BINDING	15	0.014984	0.26572	0.78668	0.15978	0.11046	0.0006419	0.044293	0.54525	0.040099	NA		NA
GO_REGULATION_OF_HEART_GROWTH	41	0.014993	0.40409	0.17129	0.47162	0.22018	0.0077515	0.010464	0.5103	0.032164	NA		NA
GO_NEPHRON_EPITHELIUM_DEVELOPMENT	88	0.015078	0.14418	0.40376	0.177	0.51763	0.0018152	0.011209	0.038611	0.015821	NA		NA
REACTOME_NCAM_SIGNALING_FOR_NEURITE_OUT_GROWTH	63	0.015427	0.020116	0.095939	0.59275	0.15549	0.015447	0.052951	0.0020037	0.026113	NA		NA
GO_REGULATION_OF_NEUROTRANSMITTER_UPTAKE	14	0.015525	0.0093794	0.36422	0.041136	0.42481	0.39925	0.082276	0.65394	0.011071	NA		NA
REACTOME_GAB1_SIGNALOSOME	35	0.015676	0.021599	0.29768	0.40171	0.022616	0.11155	0.047296	0.0044531	0.015839	NA		NA
GO_POSITIVE_REGULATION_OF_HEART_GROWTH	27	0.015725	0.46587	0.02002	0.48043	0.4307	0.013064	0.0085229	0.65696	0.042164	NA		NA
REACTOME_PI3K_AKT_ACTIVATION	35	0.01573	0.056519	0.2023	0.1745	0.047301	0.12462	0.026046	0.0043253	0.013564	NA		NA
REACTOME_POTASSIUM_CHANNELS	97	0.015785	0.042649	0.053718	0.2886	0.16294	0.23191	0.038881	0.085087	0.009726	NA		NA
GO_CADHERIN_BINDING	28	0.015919	0.023163	0.18768	0.17159	0.30721	0.022994	0.03159	0.064427	0.026655	NA		NA
GO_IRE1_MEDIATED_UNFOLDED_PROTEIN_RESPONSE	54	0.015946	0.021161	0.2849	0.1014	0.09359	0.30625	0.057931	0.16185	0.011749	NA		NA
GO_PTERIDINE_CONTAINING_COMPOUND_METABOLIC_PROCESS	35	0.016047	0.13428	0.31451	0.021965	0.078153	0.59049	0.034741	0.075434	0.0084026	NA		NA
GO_ADULT_LOCOMOTORY_BEHAVIOR	78	0.016192	0.049126	0.039397	0.94379	0.10833	0.07543	0.067996	0.026045	0.036633	NA		NA
GO_HAIR_CELL_DIFFERENTIATION	34	0.016206	0.34047	0.53654	0.29117	5.7208e-05	0.069783	0.0034896	0.030642	0.046961	NA		NA
GO_POSITIVE_REGULATION_OF_CELL_DEVELOPMENT	457	0.016284	0.0061014	0.067605	0.37377	0.66391	0.19952	0.089769	0.036175	0.023361	NA		NA
GO_CHROMATIN_BINDING	411	0.016309	0.061472	0.029985	0.23047	0.23657	0.0093225	0.018111	0.2273	0.036789	NA		NA
GO_SYNAPTIC_MEMBRANE	242	0.016469	0.0024908	0.1976	0.29219	0.064366	0.46139	0.10641	0.1089	0.024622	NA		NA
GO_RNA_POLYMERASE_II_TRANSCRIPTION_FACTOR_ACTIVITY_SEQUENCE_SPECIFIC_DNA_BINDING	597	0.016499	0.11368	0.32571	0.023511	0.85615	0.0060358	0.038666	0.1008	0.013865	NA		NA
PID_FOXO_PATHWAY	48	0.016514	0.0037402	0.015156	0.26715	0.74372	0.081144	0.092491	0.14616	0.016981	NA		NA
GO_ESTABLISHMENT_OF_PROTEIN_LOCALIZATION_TO_VACUOLE	31	0.016665	0.060161	0.13773	0.093092	0.17518	0.59621	0.058945	0.37902	0.0036234	NA		NA
GO_FOLIC_ACID_CONTAINING_COMPOUND_METABOLIC_PROCESS	28	0.016754	0.13416	0.12757	0.03238	0.1584	0.67288	0.038706	0.10603	0.0093465	NA		NA
GO_NEGATIVE_REGULATION_OF_CHROMOSOME_ORGANIZATION	87	0.016774	0.0083462	0.35481	0.046865	0.20488	0.67428	0.1138	0.46717	0.014912	NA		NA
GO_NEURON_NEURON_SYNAPTIC_TRANSMISSION	54	0.016829	0.44981	0.04802	0.012427	0.33159	0.041672	0.0042794	0.080868	0.02086	NA		NA
GO_VIRAL_LIFE_CYCLE	279	0.017249	0.74963	0.1996	0.25673	0.091855	0.15058	0.0029395	0.036243	0.02567	NA		NA
GO_TRANSCRIPTIONAL_ACTIVATOR_ACTIVITY_RNA_POLYMERASE_II_CORE_PROMOTER_PROXIMAL_REGION_SEQUENCE_SPECIFIC_BINDING	217	0.017531	0.14768	0.24121	0.19683	0.62687	0.0036668	0.033171	0.30279	0.023005	NA		NA
GO_POSITIVE_REGULATION_OF_TRANSCRIPTION_FROM_RNA_POLYMERASE_II_PROMOTER	962	0.017567	0.37337	0.024851	0.01553	0.58904	0.01177	0.0059167	0.14679	0.018131	NA		NA
GO_REGULATION_OF_PRI_MIRNA_TRANSCRIPTION_FROM_RNA_POLYMERASE_II_PROMOTER	17	0.017603	0.75175	0.071473	0.0080745	0.22618	0.12019	0.0023768	0.062861	0.026824	NA		NA
GO_BETA_1_3_GALACTOSYLTRANSFERASE_ACTIVITY	14	0.017609	0.054607	0.061158	0.0023591	0.80609	0.16993	0.042455	0.13011	0.0028523	NA		NA
GO_LYSOSOME_LOCALIZATION	22	0.017812	0.10279	0.13974	0.19763	0.35868	0.036088	0.069152	0.0093026	0.031152	NA		NA
GO_REGULATION_OF_GENE_EXPRESSION_EPIGENETIC	197	0.017854	0.030431	0.035131	0.15318	0.36102	0.10714	0.047141	0.070658	0.015251	NA		NA
GO_REGULATION_OF_POLYSACCHARIDE_METABOLIC_PROCESS	42	0.01786	0.32266	0.10395	0.34256	0.073241	0.072571	0.012335	0.047914	0.020624	NA		NA
REACTOME_MYD88_MAL_CASCADE_INITIATED_ON_PLASMA_MEMBRANE	75	0.017884	0.25544	0.20244	0.37297	0.15591	0.00066627	0.013725	0.036291	0.036004	NA		NA
KEGG_LIMONENE_AND_PINENE_DEGRADATION	10	0.017943	0.14938	0.34397	0.14654	0.091212	0.010801	0.012349	0.57474	0.161	NA		NA
GO_LIGASE_REGULATOR_ACTIVITY	14	0.018138	0.2904	0.5607	0.39002	0.19768	0.0088733	0.0091635	0.049735	0.018315	NA		NA
REACTOME_NFKB_AND_MAP_KINASES_ACTIVATION_MEDIATED_BY_TLR4_SIGNALING_REPERTOIRE	65	0.018138	0.31374	0.077732	0.29583	0.26594	0.0021676	0.010194	0.025992	0.036477	NA		NA
GO_PROTEIN_TARGETING_TO_LYSOSOME	14	0.018167	0.076225	0.063737	0.034868	0.25554	0.91539	0.064111	0.36012	0.0019483	NA		NA
GO_NEUROTRANSMITTER_METABOLIC_PROCESS	24	0.018174	0.70712	0.049109	0.0608	0.32054	0.033138	0.0051737	0.00064422	0.027612	NA		NA
KEGG_ALZHEIMERS_DISEASE	152	0.018227	0.043738	0.033226	0.082001	0.25789	0.12565	0.031019	0.037013	0.012746	NA		NA
GO_REGULATION_OF_NEURONAL_SYNAPTIC_PLASTICITY	48	0.018388	0.03937	0.19712	0.22342	0.088164	0.55512	0.096843	0.16028	0.020962	NA		NA
PID_MYC_ACTIV_PATHWAY	78	0.018403	0.017418	0.38227	0.65839	0.068524	0.22557	0.072111	0.18932	0.033979	NA		NA
GO_HISTONE_DEACETYLASE_COMPLEX	56	0.018486	0.32868	0.27892	0.11821	0.085781	0.10493	0.01279	0.58109	0.034227	NA		NA
GO_PROTEIN_TYROSINE_PHOSPHATASE_ACTIVITY	96	0.018496	0.59855	0.66466	0.00048302	0.013446	0.094039	0.0039114	0.12541	0.013898	NA		NA
GO_CENTRAL_NERVOUS_SYSTEM_PROJECTION_NEURON_AXONOGENESIS	21	0.018533	0.24162	0.084616	0.010496	0.099842	0.50301	0.012846	0.00633	0.011816	NA		NA
GO_DIPEPTIDYL_PEPTIDASE_ACTIVITY	12	0.018689	0.020735	0.10166	0.51747	0.055991	0.20702	0.043521	0.045444	0.015456	NA		NA
GO_LATE_ENDOSOME_MEMBRANE	99	0.018759	0.39974	0.0060448	0.21696	0.041109	0.011692	0.0022301	0.00098007	0.023696	NA		NA
GO_KIDNEY_EPITHELIUM_DEVELOPMENT	120	0.018773	0.2774	0.27911	0.14684	0.23785	0.011999	0.0077954	0.038069	0.022454	NA		NA
REACTOME_PIP3_ACTIVATES_AKT_SIGNALING	26	0.018812	0.07959	0.32161	0.14584	0.0559	0.054775	0.026228	0.011764	0.017882	NA		NA
GO_MRNA_PROCESSING	397	0.018865	0.17939	0.20282	0.50672	0.1399	0.21415	0.050925	0.094372	0.019277	NA		NA
GO_T_CELL_MEDIATED_IMMUNITY	26	0.018872	0.10254	0.21775	0.036742	0.17199	0.56118	0.04381	0.016926	0.025411	NA		NA
REACTOME_PLC_BETA_MEDIATED_EVENTS	42	0.019013	0.23474	0.041549	0.037994	0.23189	0.25404	0.039544	0.025959	0.024326	NA		NA
GO_POSITIVE_REGULATION_OF_NERVOUS_SYSTEM_DEVELOPMENT	419	0.019042	0.0017168	0.02778	0.59293	0.3089	0.40377	0.11668	0.012201	0.031397	NA		NA
GO_ORGANELLE_INHERITANCE	11	0.019198	0.64914	0.19245	0.098006	0.033037	0.2031	0.0055468	0.18833	0.022857	NA		NA
GO_ADULT_BEHAVIOR	130	0.019244	0.0078199	0.1413	0.84202	0.14873	0.15925	0.13277	0.0076382	0.030669	NA		NA
GO_REGULATORY_REGION_NUCLEIC_ACID_BINDING	779	0.019314	0.052377	0.12741	0.018455	0.91373	0.0071062	0.040976	0.010833	0.0054987	NA		NA
GO_SENSORY_ORGAN_DEVELOPMENT	481	0.019452	0.091763	0.24771	0.37453	0.062122	0.10199	0.038758	0.026571	0.032993	NA		NA
GO_DETECTION_OF_MECHANICAL_STIMULUS_INVOLVED_IN_SENSORY_PERCEPTION_OF_SOUND	12	0.019471	0.32147	0.065087	0.053067	0.041617	0.5401	0.013062	0.11916	0.028136	NA		NA
GO_NEGATIVE_REGULATION_OF_LYASE_ACTIVITY	27	0.019519	0.034739	0.056241	0.39787	0.06615	0.7277	0.094863	0.097773	0.035305	NA		NA
GO_MEGAKARYOCYTE_DIFFERENTIATION	19	0.019706	0.097424	0.066471	0.32034	0.066638	0.093027	0.012025	0.17967	0.053112	NA		NA
GO_ESTABLISHMENT_OF_PROTEIN_LOCALIZATION	1361	0.019883	0.034186	0.030962	0.83804	0.17757	0.031451	0.049535	0.046291	0.069045	NA		NA
GO_RESPONSE_TO_POTASSIUM_ION	14	0.019974	0.12256	0.68751	0.0026139	0.017695	0.40171	0.028352	0.0082425	0.0096988	NA		NA
PID_VEGFR1_PATHWAY	26	0.019981	0.12645	0.01403	0.74489	0.062151	0.0031073	0.014257	0.28001	0.072005	NA		NA
PID_RAC1_PATHWAY	52	0.020038	0.27662	0.020521	0.29329	0.04216	0.34461	0.020166	0.36833	0.033124	NA		NA
KEGG_LONG_TERM_POTENTIATION	66	0.020334	0.24686	0.0028035	0.8248	0.0052919	0.20778	0.012725	0.0046501	0.083665	NA		NA
GO_ESTABLISHMENT_OF_PROTEIN_LOCALIZATION_TO_ORGANELLE	347	0.020538	0.19881	0.050323	0.40364	0.65627	0.15218	0.039375	0.014479	0.02617	NA		NA
Glia_Astrocytes_Signaltransduction_G-proteinreceptorsignaling	62	0.020552	0.43725	0.065375	0.060924	0.068948	0.51249	0.0096781	0.073102	0.035309	NA		NA
GO_MISMATCHED_DNA_BINDING	12	0.020578	0.0095646	0.081906	0.70979	0.74214	0.57602	0.35379	5.9637e-08	0.016113	NA		NA
REACTOME_UNBLOCKING_OF_NMDA_RECEPTOR_GLUTAMATE_BINDING_AND_ACTIVATION	14	0.020581	0.53808	0.20134	0.32299	0.0071572	0.10141	0.011165	0.26276	0.042025	NA		NA
GO_CEREBRAL_CORTEX_GABAERGIC_INTERNEURON_DIFFERENTIATION	11	0.020648	0.036749	0.15628	0.058304	0.071304	0.60861	0.034268	0.32469	0.021742	NA		NA
REACTOME_CREB_PHOSPHORYLATION_THROUGH_THE_ACTIVATION_OF_CAMKII	15	0.020675	0.10419	0.32098	0.17158	0.10554	0.21693	0.065539	0.087075	0.02754	NA		NA
GO_RESPONSE_TO_DSRNA	71	0.02074	0.18052	0.14719	0.44545	0.053485	0.02876	0.013258	0.050947	0.041961	NA		NA
GO_DORSAL_VENTRAL_AXIS_SPECIFICATION	20	0.020858	0.37217	0.65359	0.071558	0.0013507	0.22926	0.01124	0.21151	0.037934	NA		NA
GO_LIPOPROTEIN_LOCALIZATION	13	0.021032	0.047955	0.14687	0.35729	0.42662	0.12706	0.13586	0.3292	0.057647	NA		NA
GO_RESPONSE_TO_INACTIVITY	13	0.02105	0.070274	0.0056328	0.097174	0.08045	0.68983	0.03608	0.059333	0.010751	NA		NA
SIG_INSULIN_RECEPTOR_PATHWAY_IN_CARDIAC_MYOCYTES	49	0.021136	0.22237	0.22709	0.52113	0.040883	0.14318	0.01789	0.21154	0.025466	NA		NA
GO_CELLULAR_AMIDE_METABOLIC_PROCESS	679	0.021171	0.30598	0.33299	0.046709	0.3704	0.19299	0.040855	0.012851	0.019623	NA		NA
GO_PROTEIN_SECRETION	114	0.021233	0.080543	0.1623	0.22231	0.22313	0.11956	0.035542	0.14898	0.045747	NA		NA
GO_FOREBRAIN_NEURON_FATE_COMMITMENT	12	0.021254	0.0031317	0.075478	0.36352	0.014443	0.40358	0.028087	0.0081124	0.030843	NA		NA
GO_MAP_KINASE_ACTIVITY	14	0.021269	0.0053158	0.0031541	0.99685	0.33093	0.11324	0.16466	0.018674	0.075971	NA		NA
GO_REGULATION_OF_CELLULAR_AMIDE_METABOLIC_PROCESS	341	0.021284	0.03387	0.60305	0.012274	0.22803	0.11366	0.10018	0.3727	0.0034991	NA		NA
GO_POSITIVE_REGULATION_OF_OSSIFICATION	81	0.021402	0.14355	0.0012599	0.75304	0.48253	0.18427	0.039232	0.011336	0.083892	NA		NA
BIOCARTA_GPCR_PATHWAY	32	0.021477	0.59474	0.087958	0.22069	0.013139	0.30881	0.015473	0.036661	0.034761	NA		NA
REACTOME_ACTIVATION_OF_CHAPERONE_GENES_BY_XBP1S	42	0.021495	0.033555	0.29222	0.26816	0.037996	0.37497	0.075038	0.40837	0.025457	NA		NA
GO_REGULATION_OF_CELLULAR_LOCALIZATION	1217	0.021623	0.011987	0.0033978	0.23761	0.6725	0.18014	0.068381	0.20472	0.013412	NA		NA
GO_PROTEIN_LOCALIZATION_TO_VACUOLE	44	0.02178	0.11263	0.10899	0.20162	0.13331	0.42942	0.041567	0.28125	0.015835	NA		NA
GO_POSITIVE_REGULATION_OF_PRI_MIRNA_TRANSCRIPTION_FROM_RNA_POLYMERASE_II_PROMOTER	11	0.021961	0.70792	0.0039902	0.036791	0.46735	0.22778	0.002121	0.071742	0.052899	NA		NA
REACTOME_ADENYLATE_CYCLASE_ACTIVATING_PATHWAY	10	0.021991	0.24065	0.058317	0.17494	0.24044	0.092344	0.018346	0.15104	0.028851	NA		NA
GO_PEPTIDYL_THREONINE_MODIFICATION	44	0.022053	0.24115	0.036878	0.08169	0.30555	0.03311	0.0096654	0.031179	0.018002	NA		NA
GO_PLASMA_MEMBRANE_PROTEIN_COMPLEX	491	0.022137	0.00054058	0.049277	0.24378	0.23459	0.75851	0.18435	0.028156	0.020508	NA		NA
PID_P53_REGULATION_PATHWAY	57	0.022152	0.059022	0.31173	0.37	0.12225	0.0056127	0.027451	0.45458	0.032707	NA		NA
GO_REGULATION_OF_CELL_FATE_COMMITMENT	26	0.022178	0.70407	0.52848	0.10393	0.18765	0.017469	0.023649	0.077495	0.044097	NA		NA
GO_DIVALENT_INORGANIC_CATION_TRANSPORT	258	0.022226	0.0016392	0.090098	0.33906	0.284	0.29328	0.13904	0.00072523	0.027008	NA		NA
GO_SYNAPTIC_TRANSMISSION_CHOLINERGIC	36	0.022247	0.026929	0.17559	0.31754	0.13699	0.25348	0.049888	0.013966	0.027142	NA		NA
GO_EMBRYO_DEVELOPMENT	866	0.022259	0.026304	0.25484	0.18591	0.04477	0.1552	0.060949	0.40434	0.033356	NA		NA
GO_PROTEIN_LOCALIZATION_TO_LYSOSOME	18	0.022429	0.12597	0.26169	0.029029	0.20068	0.65766	0.045323	0.49331	0.0041488	NA		NA
GO_LOCOMOTORY_EXPLORATION_BEHAVIOR	11	0.02268	0.017203	0.23365	0.54378	0.2076	0.21067	0.15558	0.13117	0.026324	NA		NA
GO_TRANSPORT_VESICLE	317	0.022698	0.15999	0.13108	0.34369	0.034228	0.10132	0.027809	0.069949	0.051162	NA		NA
GO_DNA_MODIFICATION	77	0.022873	0.12877	0.0019772	0.11222	0.40948	0.79093	0.033834	0.23748	0.038084	NA		NA
GO_NEUROMUSCULAR_JUNCTION	53	0.022888	0.14708	0.14267	0.027173	0.48596	0.019193	0.014585	0.01207	0.010476	NA		NA
KEGG_MELANOMA	68	0.02291	0.72367	0.26495	0.16821	0.036742	0.0053954	0.0044574	0.13402	0.034122	NA		NA
GO_EPITHELIAL_TO_MESENCHYMAL_TRANSITION_INVOLVED_IN_ENDOCARDIAL_CUSHION_FORMATION	11	0.022959	0.067916	0.84915	0.15694	0.18065	0.084816	0.055073	0.31447	0.019534	NA		NA
GO_DORSAL_SPINAL_CORD_DEVELOPMENT	21	0.023034	0.097696	0.12161	0.14391	0.1214	0.55681	0.057799	0.29877	0.017705	NA		NA
GO_CALCIUM_ACTIVATED_POTASSIUM_CHANNEL_ACTIVITY	17	0.02306	0.5	0.47065	0.13462	0.0020798	0.045854	0.0089113	0.29929	0.044733	NA		NA
GO_MRNA_BINDING	146	0.023191	0.024768	0.092937	0.32326	0.26013	0.048024	0.11428	0.0067213	0.011879	NA		NA
GO_RNA_SPLICING	336	0.023282	0.32916	0.33246	0.68272	0.0341	0.29382	0.043583	0.094106	0.047448	NA		NA
KEGG_PATHWAYS_IN_CANCER	316	0.023286	0.83421	0.11438	0.40728	0.032938	0.0031387	0.0020756	0.26766	0.080844	NA		NA
GO_PROTEIN_SERINE_THREONINE_PHOSPHATASE_ACTIVITY	61	0.023305	0.035154	0.66625	0.34103	0.0043462	0.25191	0.062221	0.14129	0.020822	NA		NA
GO_AUDITORY_RECEPTOR_CELL_DEVELOPMENT	18	0.023358	0.22384	0.26848	0.62546	6.3578e-05	0.25986	0.0092679	0.022579	0.0722	NA		NA
GO_METENCEPHALON_DEVELOPMENT	96	0.023587	0.16517	0.26309	0.26315	0.013719	0.14161	0.013705	0.34097	0.048266	NA		NA
BIOCARTA_AGPCR_PATHWAY	13	0.023635	0.57536	0.047165	0.12484	0.14561	0.45203	0.0092542	0.14872	0.029465	NA		NA
KEGG_LONG_TERM_DEPRESSION	68	0.023734	0.81204	0.02756	0.11112	0.020547	0.23023	0.0027591	0.028145	0.0393	NA		NA
SIG_CHEMOTAXIS	40	0.023771	0.096659	0.18347	0.080989	0.092946	0.10155	0.043304	0.032507	0.015035	NA		NA
GO_POST_EMBRYONIC_MORPHOGENESIS	11	0.023776	0.014061	0.5062	0.50375	0.29354	0.006241	0.093887	0.44529	0.032524	NA		NA
GO_MRNA_3_UTR_BINDING	47	0.023864	0.0046833	0.75769	0.28877	0.14531	0.056186	0.21602	0.028761	0.022862	NA		NA
GO_SKELETAL_SYSTEM_MORPHOGENESIS	195	0.023891	0.0036889	0.22917	0.81852	0.50187	0.0070437	0.11737	0.04879	0.069102	NA		NA
GO_PROTEIN_DOMAIN_SPECIFIC_BINDING	584	0.024066	0.029904	0.0063315	0.87142	0.018549	0.32784	0.12486	0.80661	0.083506	NA		NA
GO_GROOMING_BEHAVIOR	12	0.02413	0.015468	0.50572	0.19602	0.24952	0.15888	0.12064	0.24117	0.015629	NA		NA
GO_NEURON_DEVELOPMENT	654	0.024299	0.0059171	0.31361	0.42693	0.10831	0.4234	0.096197	0.046556	0.012835	NA		NA
GO_RNA_DEPENDENT_DNA_BIOSYNTHETIC_PROCESS	20	0.024365	0.19272	0.15809	0.11231	0.046789	0.59137	0.040931	0.11575	0.014624	NA		NA
GO_SODIUM_ION_BINDING	14	0.024379	0.31463	0.18641	0.16096	0.38469	0.23937	0.025677	0.23849	0.032581	NA		NA
GO_LOCOMOTORY_BEHAVIOR	175	0.024578	0.023449	0.17171	0.78484	0.05331	0.28068	0.13042	0.0051982	0.035856	NA		NA
GO_MEMBRANE_ORGANIZATION	848	0.024675	0.031181	0.018216	0.76978	0.20755	0.24816	0.090168	0.036338	0.06796	NA		NA
GO_ZINC_ION_BINDING	1082	0.024824	0.10533	0.1551	0.0011788	0.040743	0.81541	0.028766	0.12564	0.015141	NA		NA
GO_RESPONSE_TO_DRUG	423	0.024959	0.23167	0.053563	0.33912	0.14297	0.36327	0.020021	0.30923	0.044879	NA		NA
GO_EMBRYONIC_ORGAN_MORPHOGENESIS	272	0.025009	0.048947	0.22119	0.13364	0.031582	0.20151	0.050613	0.17592	0.024633	NA		NA
GO_MONOVALENT_INORGANIC_CATION_TRANSMEMBRANE_TRANSPORTER_ACTIVITY	348	0.025075	0.15383	0.03325	0.14578	0.10341	0.42633	0.03037	0.095387	0.014692	NA		NA
GO_REGULATION_OF_DEVELOPMENTAL_GROWTH	275	0.025218	0.16881	0.49364	0.047442	0.12755	0.10604	0.02018	0.41864	0.020899	NA		NA
PID_LKB1_PATHWAY	46	0.025302	0.10128	0.010701	0.38051	0.29595	0.1789	0.028224	0.0062175	0.036356	NA		NA
GO_REGULATION_OF_CATION_CHANNEL_ACTIVITY	84	0.025334	0.00087383	0.032299	0.22312	0.59459	0.82662	0.21597	0.031327	0.010349	NA		NA
GO_MITOCHONDRIAL_ATP_SYNTHESIS_COUPLED_PROTON_TRANSPORT	16	0.025428	0.021619	0.08608	0.34949	0.43495	0.12379	0.091988	0.19492	0.026602	NA		NA
BIOCARTA_LONGEVITY_PATHWAY	15	0.025503	0.17496	0.33995	0.00079291	0.23924	0.21457	0.02771	0.031416	0.006715	NA		NA
GO_PROTON_TRANSPORTING_ATP_SYNTHASE_COMPLEX_COUPLING_FACTOR_F_O_	11	0.025524	0.026505	0.13545	0.23578	0.51355	0.10174	0.085968	0.11434	0.02258	NA		NA
GO_NEGATIVE_REGULATION_OF_DENDRITE_DEVELOPMENT	26	0.025526	0.11663	0.0491	0.47056	0.060669	0.051406	0.031247	0.22171	0.082752	NA		NA
GO_CARDIOBLAST_DIFFERENTIATION	13	0.025544	0.26797	0.27821	0.44248	0.008495	0.094497	0.01926	0.3731	0.049142	NA		NA
GO_ION_GATED_CHANNEL_ACTIVITY	43	0.025605	0.47405	0.15683	0.47075	0.00040077	0.13078	0.01159	0.22882	0.084912	NA		NA
GO_G_PROTEIN_COUPLED_PHOTORECEPTOR_ACTIVITY	8	0.025627	0.059357	0.71967	0.020805	0.3161	0.029793	0.061782	0.0063696	0.013968	NA		NA
GO_NEGATIVE_REGULATION_OF_CELL_PROJECTION_ORGANIZATION	137	0.025692	0.17287	0.16733	0.30795	0.018392	0.092996	0.018198	0.094713	0.058693	NA		NA
GO_POSTTRANSCRIPTIONAL_GENE_SILENCING	42	0.025748	0.038021	0.29609	0.16618	0.062975	0.0040338	0.068469	0.32225	0.017072	NA		NA
GO_HEXOSE_CATABOLIC_PROCESS	46	0.025867	0.13836	0.17983	0.36677	0.47292	0.037439	0.053031	0.36467	0.029556	NA		NA
GO_NUCLEOLUS	795	0.025984	0.31881	0.14341	0.58366	0.11327	0.15575	0.016189	0.087567	0.086283	NA		NA
GO_REGULATION_OF_CELL_JUNCTION_ASSEMBLY	65	0.026196	0.091156	0.16283	0.15469	0.34461	0.076537	0.026672	0.08001	0.032507	NA		NA
GO_EXPLORATION_BEHAVIOR	23	0.026314	0.016509	0.15826	0.60592	0.25887	0.27208	0.19081	0.24589	0.031112	NA		NA
SIG_PIP3_SIGNALING_IN_B_LYMPHOCYTES	34	0.026325	0.40019	0.048011	0.052498	0.31403	0.39055	0.017698	0.10388	0.012642	NA		NA
GO_CEREBELLAR_PURKINJE_CELL_LAYER_MORPHOGENESIS	13	0.026435	0.024898	0.41949	0.63665	0.0015272	0.17326	0.0598	0.075205	0.044273	NA		NA
GO_EMBRYONIC_CAMERA_TYPE_EYE_MORPHOGENESIS	23	0.026438	0.54906	0.41922	0.074085	0.048005	0.087738	0.0078139	0.055122	0.031209	NA		NA
GO_CELL_DIFFERENTIATION_IN_SPINAL_CORD	53	0.026469	0.12999	0.11312	0.23467	0.046931	0.23725	0.042284	0.76091	0.03617	NA		NA
KEGG_PROSTATE_CANCER	86	0.026553	0.62519	0.43223	0.18935	0.013597	0.00092577	0.0047758	0.099903	0.040712	NA		NA
GO_TELOMERE_MAINTENANCE_VIA_TELOMERASE	16	0.026556	0.31445	0.11433	0.12879	0.020065	0.54348	0.030258	0.33163	0.017263	NA		NA
GO_EXTRACELLULAR_LIGAND_GATED_ION_CHANNEL_ACTIVITY	68	0.026739	0.36262	0.0012152	0.58855	0.021017	0.53507	0.016217	0.073973	0.0852	NA		NA
GO_MECHANORECEPTOR_DIFFERENTIATION	50	0.026741	0.14931	0.29809	0.28971	0.006925	0.19283	0.020486	0.050089	0.047366	NA		NA
PID_ERA_GENOMIC_PATHWAY	63	0.026796	0.34339	0.31453	0.035406	0.057126	0.14073	0.004543	0.034172	0.033423	NA		NA
GO_REGULATION_OF_EXTENT_OF_CELL_GROWTH	96	0.026827	0.089224	0.53257	0.035262	0.1323	0.1427	0.029315	0.32688	0.016002	NA		NA
GO_WNT_SIGNALOSOME	11	0.026835	0.12166	0.51001	0.20141	0.066962	0.01331	0.038412	0.26737	0.033638	NA		NA
GO_NEGATIVE_REGULATION_OF_CYTOSOLIC_CALCIUM_ION_CONCENTRATION	11	0.027004	0.016666	0.40924	0.17168	0.18799	0.21883	0.13107	0.0010727	0.017841	NA		NA
GO_EPHRIN_RECEPTOR_SIGNALING_PATHWAY	83	0.027172	0.063665	0.42463	0.32503	0.099196	0.094471	0.071767	0.031875	0.044291	NA		NA
GO_REGULATION_OF_ADHERENS_JUNCTION_ORGANIZATION	48	0.027298	0.079473	0.25518	0.35067	0.14708	0.044568	0.068444	0.26382	0.050897	NA		NA
GO_INWARD_RECTIFIER_POTASSIUM_CHANNEL_ACTIVITY	21	0.027339	0.01479	0.117	0.64924	0.015348	0.32465	0.056951	0.067042	0.033198	NA		NA
REACTOME_L1CAM_INTERACTIONS	76	0.027428	0.02511	0.13277	0.27132	0.33765	0.023963	0.087509	0.047057	0.032042	NA		NA
GO_HISTONE_METHYLTRANSFERASE_ACTIVITY_H3_K4_SPECIFIC_	18	0.027635	0.1607	0.3076	0.086327	0.28581	0.57588	0.070599	0.0023054	0.030695	NA		NA
GO_REGULATION_OF_EXCRETION	26	0.027956	0.23712	0.73289	0.069949	0.073577	0.072052	0.034909	0.043492	0.022507	NA		NA
KEGG_DILATED_CARDIOMYOPATHY	86	0.028149	0.0035521	0.11649	0.17633	0.14896	0.34542	0.067462	0.0042537	0.025963	NA		NA
GO_NEURONAL_POSTSYNAPTIC_DENSITY	52	0.028345	0.15482	0.58608	0.17726	0.0729	0.28898	0.081958	0.012986	0.027687	NA		NA
GO_EMBRYONIC_ORGAN_DEVELOPMENT	392	0.028394	0.20449	0.34329	0.1163	0.0086967	0.15932	0.016657	0.19438	0.037359	NA		NA
GO_DIPEPTIDASE_ACTIVITY	15	0.028421	0.048841	0.27666	0.5601	0.042862	0.56203	0.012136	0.17113	0.018039	NA		NA
GO_PROTEIN_HETERODIMERIZATION_ACTIVITY	422	0.028792	0.2759	0.48649	0.1175	0.56779	0.036562	0.061667	0.098042	0.022912	NA		NA
GO_PROTEIN_LOCALIZATION_TO_MEMBRANE	360	0.028821	0.22042	0.10651	0.42972	0.4661	0.1355	0.053757	0.018026	0.046138	NA		NA
GO_PROTEIN_SELF_ASSOCIATION	43	0.02896	0.22695	0.39332	0.29661	0.0092959	0.14226	0.027692	0.041732	0.041803	NA		NA
GO_GANGLIOSIDE_METABOLIC_PROCESS	26	0.028978	0.17492	0.37673	0.037984	0.35293	0.083241	0.062344	0.001574	0.049586	NA		NA
GO_CARDIAC_EPITHELIAL_TO_MESENCHYMAL_TRANSITION	24	0.029	0.23757	0.20187	0.40427	0.24946	0.016601	0.021021	0.50641	0.052001	NA		NA
GO_G_PROTEIN_COUPLED_NEUROTRANSMITTER_RECEPTOR_ACTIVITY	14	0.029044	0.020189	0.22477	0.10043	0.35116	0.21695	0.084872	0.065316	0.015024	NA		NA
GO_RNA_POLYMERASE_II_TRANSCRIPTION_COACTIVATOR_ACTIVITY	32	0.029122	0.5574	0.019149	0.47722	0.37565	0.0010278	0.0062088	0.15861	0.077309	NA		NA
GO_LYSINE_N_METHYLTRANSFERASE_ACTIVITY	56	0.029257	0.14762	0.047018	0.26308	0.43608	0.15988	0.053145	0.21074	0.069695	NA		NA
GO_NUCLEAR_SPECK	183	0.029277	0.32113	0.11369	0.75754	0.019713	0.48148	0.05535	0.021381	0.080391	NA		NA
GO_RESPONSE_TO_HEPATOCYTE_GROWTH_FACTOR	13	0.029327	0.58382	0.057313	0.25429	0.066972	0.139	0.015354	0.30704	0.05902	NA		NA
GO_POSITIVE_REGULATION_OF_CELL_PROJECTION_ORGANIZATION	288	0.029743	0.0065279	0.16196	0.57541	0.56751	0.047584	0.12899	0.1614	0.056847	NA		NA
GO_POSITIVE_REGULATION_OF_PHOSPHOLIPID_METABOLIC_PROCESS	41	0.029825	0.014375	0.074789	0.6713	0.75713	0.19159	0.15898	0.51769	0.041511	NA		NA
GO_DEOXYRIBOSE_PHOSPHATE_CATABOLIC_PROCESS	21	0.029868	0.14216	0.069243	0.0093162	0.43313	0.75831	0.036154	0.14095	0.022154	NA		NA
GO_EMBRYO_DEVELOPMENT_ENDING_IN_BIRTH_OR_EGG_HATCHING	535	0.030222	0.014041	0.33805	0.25081	0.16566	0.31582	0.12863	0.36677	0.04754	NA		NA
GO_IN_UTERO_EMBRYONIC_DEVELOPMENT	298	0.030256	0.22576	0.1837	0.27429	0.22023	0.29934	0.053584	0.42361	0.080387	NA		NA
REACTOME_SIGNALING_BY_NOTCH	95	0.03049	0.31356	0.034061	0.20083	0.091814	0.015514	0.011036	0.022148	0.089675	NA		NA
BIOCARTA_IGF1R_PATHWAY	23	0.030905	0.18532	0.56022	0.13721	0.23307	0.027397	0.046308	0.11502	0.026105	NA		NA
GO_TRANSCRIPTIONAL_REPRESSOR_ACTIVITY_RNA_POLYMERASE_II_TRANSCRIPTION_REGULATORY_REGION_SEQUENCE_SPECIFIC_BINDING	163	0.030995	0.28323	0.5784	0.0039102	0.83754	0.0508	0.079034	0.031855	0.019476	NA		NA
GO_PEPTIDYL_LYSINE_METHYLATION	71	0.031099	0.06526	0.028324	0.1023	0.67568	0.23617	0.070789	0.17123	0.061555	NA		NA
GO_CHROMOSOME	815	0.031113	0.012215	0.019571	0.35745	0.413	0.54391	0.10681	0.028918	0.040055	NA		NA
REACTOME_PRE_NOTCH_EXPRESSION_AND_PROCESSING	41	0.031223	0.17086	0.12945	0.0519	0.64752	0.00082065	0.011529	0.045533	0.048363	NA		NA
GO_POLY_PYRIMIDINE_TRACT_BINDING	16	0.03132	0.30296	0.021239	0.092679	0.41767	0.27299	0.027424	0.039167	0.028	NA		NA
GO_REGULATION_OF_AXONOGENESIS	160	0.031355	0.11978	0.3192	0.029958	0.16139	0.082939	0.027086	0.094005	0.018588	NA		NA
GO_PEPTIDYL_LYSINE_MODIFICATION	292	0.031387	0.027547	0.12248	0.0053352	0.59577	0.45514	0.070267	0.035102	0.033299	NA		NA
GO_REPRESSING_TRANSCRIPTION_FACTOR_BINDING	55	0.031438	0.78923	0.000227	0.30883	0.27048	0.11281	0.0039981	0.19115	0.09641	NA		NA
GO_RNA_PROCESSING	778	0.031474	0.51309	0.42823	0.58759	0.035564	0.221	0.033372	0.31957	0.048048	NA		NA
GO_APICAL_DENDRITE	14	0.031571	0.0025021	0.53944	0.95803	0.34367	0.01158	0.29458	6.9539e-05	0.049023	NA		NA
GO_KINESIN_COMPLEX	53	0.031741	0.0051448	0.2331	0.21495	0.80507	0.29708	0.19649	0.31259	0.08178	NA		NA
GO_PRE_MIRNA_PROCESSING	13	0.031934	0.070032	0.25369	0.15892	0.16703	0.0073003	0.027622	0.23276	0.032586	NA		NA
GO_RESPONSE_TO_MURAMYL_DIPEPTIDE	15	0.032009	0.25825	0.47687	0.27483	0.11886	0.065483	0.034442	0.18232	0.054045	NA		NA
GO_REGULATION_OF_ORGAN_GROWTH	68	0.032063	0.31101	0.20719	0.17827	0.30166	0.18254	0.027752	0.27335	0.044846	NA		NA
GO_REGULATION_OF_CATION_TRANSMEMBRANE_TRANSPORT	199	0.032076	0.00043438	0.044924	0.53135	0.42622	0.57273	0.31089	0.04142	0.027928	NA		NA
GO_POSITIVE_REGULATION_OF_BIOSYNTHETIC_PROCESS	1719	0.032141	0.65261	0.010749	0.037117	0.54792	0.037938	0.008424	0.27418	0.033125	NA		NA
BIOCARTA_PDGF_PATHWAY	31	0.032569	0.2161	0.15692	0.22001	0.087605	0.16107	0.057852	0.34464	0.045182	NA		NA
GO_ESTABLISHMENT_OF_LOCALIZATION_IN_CELL	1593	0.032569	0.0092675	0.0049631	0.74904	0.66142	0.20212	0.20442	0.20756	0.063602	NA		NA
GO_PROTEIN_PHOSPHATASE_TYPE_2A_COMPLEX	19	0.032598	0.28472	0.26516	0.097412	0.026344	0.44629	0.02414	0.12517	0.0384	NA		NA
GO_CELLULAR_RESPONSE_TO_DSRNA	38	0.032753	0.16047	0.22219	0.71147	0.11098	0.017656	0.040876	0.08544	0.073812	NA		NA
GO_NEGATIVE_REGULATION_OF_NOTCH_SIGNALING_PATHWAY	27	0.032851	0.033588	0.041381	0.65644	0.10514	0.45155	0.12266	0.053882	0.056783	NA		NA
Glia_Oligodenrocytes_Carbohydratemetabolism	21	0.03302	0.15727	0.3887	0.019502	0.70741	0.13243	0.053512	0.17108	0.014447	NA		NA
GO_NONMOTILE_PRIMARY_CILIUM_ASSEMBLY	23	0.033037	0.027829	0.69783	0.018939	0.62731	0.084461	0.10275	0.6335	0.0059577	NA		NA
SIG_PIP3_SIGNALING_IN_CARDIAC_MYOCTES	63	0.03307	0.035079	0.45683	0.30072	0.15353	0.17589	0.076547	0.25508	0.023589	NA		NA
GO_NEGATIVE_REGULATION_OF_MEIOTIC_NUCLEAR_DIVISION	12	0.033168	0.53341	0.16222	0.06747	0.28087	0.32295	0.038979	0.68519	0.036372	NA		NA
GO_NEUROTRANSMITTER_BINDING	30	0.033241	0.054919	0.34781	0.38328	0.034594	0.34753	0.096232	0.0073957	0.052052	NA		NA
GO_REGULATION_OF_ACTION_POTENTIAL	38	0.033277	0.19003	0.31275	0.065388	0.0051135	0.48486	0.022249	0.01005	0.040834	NA		NA
GO_PDZ_DOMAIN_BINDING	88	0.033327	0.0040406	0.44355	0.59926	0.22373	0.23608	0.32624	0.22836	0.036125	NA		NA
GO_SINGLE_STRANDED_RNA_BINDING	63	0.033445	0.11631	0.04258	0.57497	0.73191	0.11607	0.072713	0.026005	0.030775	NA		NA
REACTOME_ERKS_ARE_INACTIVATED	12	0.033511	0.43306	0.35473	0.20175	0.10732	0.0097053	0.015265	0.0092578	0.037616	NA		NA
GO_REGULATION_OF_ENDOTHELIAL_CELL_CHEMOTAXIS	16	0.033622	0.18542	0.036958	0.93333	0.015115	0.14529	0.05038	0.19179	0.10931	NA		NA
GO_REGULATION_OF_SYSTEMIC_ARTERIAL_BLOOD_PRESSURE_BY_RENIN_ANGIOTENSIN	18	0.033637	0.46487	0.077469	0.19167	0.3207	0.32094	0.026415	0.20364	0.05099	NA		NA
GO_ENDOCARDIAL_CUSHION_MORPHOGENESIS	22	0.033666	0.093888	0.54682	0.45514	0.37274	0.012894	0.065085	0.66353	0.046551	NA		NA
REACTOME_ACTIVATED_TLR4_SIGNALLING	85	0.033747	0.25612	0.27875	0.44244	0.45608	0.0011795	0.040589	0.023397	0.051128	NA		NA
GO_RESPONSE_TO_AMMONIUM_ION	51	0.033776	0.2414	0.041829	0.1682	0.19672	0.42084	0.032159	0.0073228	0.026335	NA		NA
GO_ANNEALING_ACTIVITY	10	0.03381	0.075999	0.62817	0.81249	0.35149	0.014342	0.10679	0.096794	0.074933	NA		NA
GO_EYE_DEVELOPMENT	318	0.033912	0.48783	0.20732	0.2392	0.024051	0.15368	0.018075	0.0035413	0.077185	NA		NA
BIOCARTA_AKT_PATHWAY	20	0.033983	0.26731	0.32314	0.0030416	0.57619	0.02316	0.025753	0.21245	0.015507	NA		NA
REACTOME_SEROTONIN_RECEPTORS	11	0.034171	0.36106	0.060101	0.12799	0.52864	0.0431	0.021776	0.6738	0.041152	NA		NA
GO_SECRETORY_VESICLE	437	0.034267	0.61859	0.17243	0.10393	0.16607	0.12093	0.013078	0.33129	0.045188	NA		NA
GO_CELLULAR_RESPONSE_TO_NITROGEN_COMPOUND	491	0.034345	0.10743	0.42731	0.28898	0.35354	0.0086546	0.060192	0.081177	0.025174	NA		NA
GO_REGULATION_OF_FIBROBLAST_GROWTH_FACTOR_RECEPTOR_SIGNALING_PATHWAY	24	0.034606	0.22027	0.10814	0.50372	0.55477	0.01644	0.042248	0.48276	0.05898	NA		NA
REACTOME_GLUCAGON_SIGNALING_IN_METABOLIC_REGULATION	33	0.034667	0.079095	0.39899	0.088856	0.48782	0.063933	0.062191	0.19239	0.020192	NA		NA
KEGG_GNRH_SIGNALING_PATHWAY	98	0.034682	0.26736	0.0037273	0.41166	0.11408	0.11771	0.018087	0.039307	0.089282	NA		NA
BIOCARTA_SRCRPTP_PATHWAY	11	0.034849	0.52632	0.055128	0.6055	0.038427	0.14365	0.042258	0.071571	0.071368	NA		NA
GO_SODIUM_ION_HOMEOSTASIS	29	0.034858	0.049483	0.1726	0.29342	0.35745	0.24072	0.11504	0.080572	0.032471	NA		NA
GO_EPITHELIAL_TO_MESENCHYMAL_TRANSITION	54	0.034994	0.22823	0.083518	0.64109	0.4633	0.00088869	0.030475	0.17257	0.098679	NA		NA
GO_PROTEIN_COMPLEX_BINDING	902	0.035061	0.072267	0.18248	0.07162	0.28057	0.47665	0.055714	0.52128	0.040512	NA		NA
REACTOME_TRAF6_MEDIATED_INDUCTION_OF_NFKB_AND_MAP_KINASES_UPON_TLR7_8_OR_9_ACTIVATION	68	0.035075	0.35397	0.20962	0.34281	0.17851	0.0016726	0.021488	0.040551	0.063477	NA		NA
GO_RNA_POLYMERASE_II_TRANSCRIPTION_COFACTOR_ACTIVITY	83	0.035179	0.11911	0.013264	0.45722	0.23917	0.092863	0.029306	0.11764	0.048722	NA		NA
GO_MITOCHONDRIAL_TRANSMEMBRANE_TRANSPORT	55	0.035187	0.00069389	0.018319	0.53221	0.67626	0.79136	0.29771	0.047138	0.026405	NA		NA
GO_RESPONSE_TO_TOPOLOGICALLY_INCORRECT_PROTEIN	159	0.03531	0.021016	0.65124	0.21667	0.022464	0.51658	0.12995	0.47535	0.030156	NA		NA
GO_REGULATION_OF_PROTEIN_LOCALIZATION_TO_CELL_SURFACE	26	0.035439	0.53325	0.60079	0.37745	0.12156	0.00023969	0.0045815	0.43914	0.10408	NA		NA
GO_HEART_FORMATION	12	0.035487	0.072815	0.63511	0.6335	0.39927	0.00017502	0.097469	0.57266	0.057505	NA		NA
GO_VESICLE_LUMEN	99	0.035508	0.59985	0.046076	0.24305	0.33658	0.42955	0.034658	0.3059	0.068228	NA		NA
GO_ADAPTATION_OF_SIGNALING_PATHWAY	19	0.035513	0.30713	0.087654	0.010301	0.24615	0.3616	0.03631	0.059964	0.040204	NA		NA
GO_OLIGOSACCHARIDE_METABOLIC_PROCESS	64	0.035593	0.051977	0.90613	0.011622	0.19362	0.30947	0.19241	0.0011404	0.0036406	NA		NA
REACTOME_DEGRADATION_OF_THE_EXTRACELLULAR_MATRIX	26	0.035594	0.30169	0.57972	0.12904	0.021599	0.095523	0.021335	0.10063	0.04691	NA		NA
GO_ERYTHROCYTE_MATURATION	10	0.03588	0.3034	0.50101	0.10864	0.38472	0.052764	0.050695	0.28848	0.030117	NA		NA
GO_CYTOLYSIS	22	0.035889	0.099927	0.38706	0.015529	0.48186	0.65784	0.10784	0.0087049	0.013099	NA		NA
GO_NEGATIVE_REGULATION_OF_NEURON_DIFFERENTIATION	184	0.03591	0.2048	0.14222	0.10028	0.021435	0.43089	0.040645	0.062799	0.032725	NA		NA
GO_NEGATIVE_REGULATION_OF_PROTEIN_CATABOLIC_PROCESS	104	0.035938	0.17131	0.11004	0.022166	0.66781	0.0092181	0.028405	0.048332	0.037706	NA		NA
GO_TRANSLATION_FACTOR_ACTIVITY_RNA_BINDING	81	0.036034	0.051936	0.6348	0.17477	0.21877	0.14404	0.085662	0.10875	0.0092844	NA		NA
GO_REGULATION_OF_CELL_SIZE	161	0.036049	0.06313	0.53195	0.14353	0.049955	0.13713	0.058873	0.42304	0.030146	NA		NA
GO_SECRETORY_GRANULE_LUMEN	80	0.036103	0.43128	0.024852	0.41947	0.41602	0.39747	0.049998	0.16893	0.081854	NA		NA
REACTOME_ADENYLATE_CYCLASE_INHIBITORY_PATHWAY	13	0.036235	0.28039	0.033484	0.18937	0.17627	0.30524	0.030669	0.32098	0.044997	NA		NA
GO_MUSCLE_CELL_CELLULAR_HOMEOSTASIS	16	0.036245	0.24477	0.79374	0.27165	0.1417	0.3379	0.042804	0.69521	0.033024	NA		NA
Glia_Oligodenrocytes_DNAmetabolism	204	0.036356	0.14963	0.29082	0.627	0.13042	0.0054853	0.062139	0.043129	0.091651	NA		NA
GO_DEMETHYLATION	49	0.036608	0.20826	0.59906	0.00041417	0.2419	0.30164	0.035114	0.12704	0.014352	NA		NA
GO_NEGATIVE_REGULATION_OF_AXONOGENESIS	61	0.036626	0.15565	0.14552	0.038574	0.075813	0.25118	0.038992	0.093385	0.028343	NA		NA
GO_PROTON_TRANSPORTING_TWO_SECTOR_ATPASE_COMPLEX_PROTON_TRANSPORTING_DOMAIN	21	0.036683	0.030604	0.28767	0.32219	0.52815	0.052018	0.14413	0.17541	0.035858	NA		NA
GO_ESTROGEN_RECEPTOR_BINDING	39	0.036888	0.077704	0.072797	0.41261	0.056826	0.16605	0.035093	0.4619	0.049187	NA		NA
Presynapse-Active_zone_(Kirov_et_al._2012)	163	0.036906	0.050915	0.083385	0.54563	0.049658	0.47659	0.073375	0.35681	0.054264	NA		NA
GO_PASSIVE_TRANSMEMBRANE_TRANSPORTER_ACTIVITY	437	0.036929	0.017601	0.011476	0.23928	0.29875	0.57897	0.13056	0.067782	0.043464	NA		NA
GO_PRESYNAPSE	268	0.037038	0.016737	0.055276	0.43589	0.45082	0.19169	0.086109	0.0018183	0.072031	NA		NA
GO_EMBRYONIC_AXIS_SPECIFICATION	30	0.037053	0.4128	0.75356	0.0041912	0.48403	0.048876	0.027983	0.062255	0.015878	NA		NA
GO_PROTEIN_CHROMOPHORE_LINKAGE	10	0.037213	0.31776	0.82382	0.019887	0.22841	0.0039069	0.023223	0.0019767	0.028453	NA		NA
GO_NEPHRON_DEVELOPMENT	110	0.037298	0.20514	0.30436	0.4071	0.5543	0.0016676	0.025107	0.2269	0.05605	NA		NA
GO_PLATELET_DERIVED_GROWTH_FACTOR_RECEPTOR_SIGNALING_PATHWAY	34	0.037542	0.26045	0.44477	0.42352	0.25775	0.0060213	0.027185	0.15628	0.089627	NA		NA
GO_POSITIVE_REGULATION_OF_NEURON_PROJECTION_DEVELOPMENT	221	0.037745	0.0092656	0.054011	0.51353	0.51359	0.27333	0.16162	0.026993	0.068515	NA		NA
KEGG_CHRONIC_MYELOID_LEUKEMIA	71	0.037827	0.61107	0.65703	0.30108	0.014878	0.0057382	0.0086844	0.43828	0.06647	NA		NA
PID_TELOMERASE_PATHWAY	66	0.037889	0.14396	0.13176	0.40409	0.17826	0.16553	0.067403	0.018727	0.047274	NA		NA
GO_CAMP_MEDIATED_SIGNALING	37	0.037938	0.022767	0.41899	0.35861	0.25318	0.1223	0.13572	0.16205	0.038067	NA		NA
GO_PEPTIDE_METABOLIC_PROCESS	527	0.037991	0.44076	0.43856	0.094454	0.26188	0.16598	0.039096	0.024473	0.036158	NA		NA
GO_L_ASCORBIC_ACID_METABOLIC_PROCESS	10	0.037998	0.02622	0.2686	0.60319	0.073433	0.24001	0.13224	0.21354	0.050207	NA		NA
GO_POSITIVE_REGULATION_OF_CALCIUM_ION_DEPENDENT_EXOCYTOSIS	25	0.038357	0.077755	0.0022162	0.073507	0.50839	0.72414	0.098205	0.05291	0.028386	NA		NA
GO_TRANSCRIPTIONAL_REPRESSOR_ACTIVITY_RNA_POLYMERASE_II_TRANSCRIPTION_FACTOR_BINDING	79	0.038449	0.17202	0.11892	0.29742	0.065859	0.064436	0.03754	0.23584	0.054278	NA		NA
GO_LONG_TERM_MEMORY	27	0.038546	0.33779	0.56887	0.037763	0.02164	0.44635	0.043365	0.013029	0.030466	NA		NA
GO_DNA_N_GLYCOSYLASE_ACTIVITY	15	0.038655	0.25445	0.0078308	0.058575	0.36019	0.73084	0.026221	0.18731	0.044942	NA		NA
GO_HISTONE_H3_K9_MODIFICATION	13	0.038783	0.36718	0.1705	0.00019672	0.23087	0.32207	0.01366	0.42247	0.014648	NA		NA
GO_RESPONSE_TO_CAMP	101	0.038837	0.021518	0.020666	0.4961	0.62805	0.31307	0.18819	0.79713	0.057098	NA		NA
GO_POSITIVE_REGULATION_OF_LIPID_KINASE_ACTIVITY	32	0.038914	0.0078677	0.025555	0.85235	0.65997	0.42399	0.22523	0.27695	0.066099	NA		NA
PID_ALPHA_SYNUCLEIN_PATHWAY	32	0.038972	0.0086789	0.21323	0.35706	0.54598	0.37871	0.17217	0.049415	0.035857	NA		NA
PID_AJDISS_2PATHWAY	47	0.039102	0.52631	0.30687	0.80807	0.03281	0.00018831	0.0072022	0.071399	0.11007	NA		NA
GO_POSITIVE_REGULATION_OF_AMINE_TRANSPORT	30	0.039202	0.11925	0.094036	0.57026	0.077808	0.61781	0.045226	0.090099	0.093124	NA		NA
GO_HISTONE_LYSINE_N_METHYLTRANSFERASE_ACTIVITY	44	0.039607	0.10796	0.35065	0.080365	0.50302	0.21824	0.10765	0.11942	0.041671	NA		NA
GO_VOLTAGE_GATED_SODIUM_CHANNEL_ACTIVITY	20	0.03963	0.0441	0.1281	0.26282	0.49897	0.1893	0.12399	0.050668	0.036246	NA		NA
GO_REGULATION_OF_OLIGODENDROCYTE_DIFFERENTIATION	29	0.039693	0.074509	0.3615	0.4	0.009929	0.28111	0.076253	0.062827	0.06056	NA		NA
GO_CAMERA_TYPE_EYE_PHOTORECEPTOR_CELL_DIFFERENTIATION	15	0.039904	0.35742	0.55091	0.087776	0.32928	0.017569	0.025295	0.058079	0.04919	NA		NA
REACTOME_REGULATION_OF_INSULIN_SECRETION_BY_GLUCAGON_LIKE_PEPTIDE1	42	0.040008	0.054791	0.36161	0.063958	0.48731	0.25731	0.092369	0.097846	0.019404	NA		NA
REACTOME_FORMATION_OF_ATP_BY_CHEMIOSMOTIC_COUPLING	12	0.040068	0.030694	0.26775	0.42738	0.13723	0.17921	0.10921	0.16308	0.044274	NA		NA
GO_REGULATION_OF_FILOPODIUM_ASSEMBLY	36	0.040084	0.00194	0.5312	0.72832	0.75376	0.0008299	0.16603	0.38568	0.042244	NA		NA
GO_POSITIVE_REGULATION_OF_PROTEIN_BINDING	71	0.040148	0.11451	0.5992	0.032376	0.9761	0.022734	0.04361	0.025857	0.020128	NA		NA
GO_CYCLIC_NUCLEOTIDE_MEDIATED_SIGNALING	46	0.040294	0.013865	0.21025	0.3188	0.53111	0.14831	0.15748	0.15243	0.036112	NA		NA
GO_REGULATION_OF_SKELETAL_MUSCLE_CELL_DIFFERENTIATION	17	0.040297	0.19835	0.084878	0.26456	0.74549	0.1722	0.059086	0.16085	0.023751	NA		NA
GO_PLACENTA_BLOOD_VESSEL_DEVELOPMENT	26	0.040483	0.41647	0.32804	0.43098	0.03319	0.092755	0.016067	0.080777	0.069731	NA		NA
PID_HDAC_CLASSII_PATHWAY	31	0.040726	0.17436	0.46607	0.072647	0.53764	0.031005	0.05909	0.37195	0.083077	NA		NA
REACTOME_GAP_JUNCTION_DEGRADATION	10	0.040729	0.25951	0.091568	0.16967	0.08887	0.44787	0.05269	0.26367	0.037718	NA		NA
GO_CYTOPLASMIC_MRNA_PROCESSING_BODY	70	0.04073	0.32814	0.0057785	0.54347	0.82695	0.045669	0.042218	0.41548	0.068634	NA		NA
PID_PI3KCI_AKT_PATHWAY	34	0.040743	0.15401	0.019949	0.43188	0.10882	0.061134	0.035295	0.20232	0.055134	NA		NA
GO_TELOMERE_MAINTENANCE_VIA_TELOMERE_LENGTHENING	25	0.040861	0.39914	0.28945	0.041998	0.017269	0.66032	0.027356	0.26485	0.026882	NA		NA
GO_REGULATION_OF_ION_HOMEOSTASIS	192	0.040996	0.0047965	0.042831	0.28822	0.80694	0.65126	0.2622	0.14289	0.01807	NA		NA
GO_CALCIUM_ACTIVATED_CATION_CHANNEL_ACTIVITY	28	0.041051	0.70504	0.43452	0.49318	0.0014591	0.0074646	0.0095112	0.28278	0.12381	NA		NA
GO_CENTRAL_NERVOUS_SYSTEM_NEURON_AXONOGENESIS	26	0.041189	0.32795	0.19006	0.005127	0.20552	0.68825	0.037525	0.046523	0.022945	NA		NA
KEGG_GLYCOSAMINOGLYCAN_BIOSYNTHESIS_HEPARAN_SULFATE	25	0.041403	0.013202	0.45241	0.72469	0.076178	0.070307	0.13951	0.11407	0.050049	NA		NA
GO_REGULATION_OF_LIPID_KINASE_ACTIVITY	48	0.041693	0.054908	0.014233	0.81986	0.70058	0.35151	0.13004	0.17774	0.067171	NA		NA
GO_CELLULAR_RESPONSE_TO_CALCIUM_ION	48	0.041707	0.22017	0.18505	0.13994	0.19205	0.46947	0.045913	0.58553	0.044354	NA		NA
GO_RECEPTOR_SIGNALING_PROTEIN_SERINE_THREONINE_KINASE_ACTIVITY	87	0.042004	0.024937	0.01987	0.46697	0.41255	0.56755	0.19198	0.085035	0.071425	NA		NA
GO_REGULATION_OF_POTASSIUM_ION_TRANSPORT	79	0.042013	0.007618	0.36798	0.53898	0.19826	0.27225	0.21265	0.22239	0.050697	NA		NA
BIOCARTA_TRKA_PATHWAY	12	0.042468	0.076414	0.15616	0.37019	0.11917	0.2266	0.14554	0.31683	0.039154	NA		NA
GO_ENERGY_COUPLED_PROTON_TRANSPORT_DOWN_ELECTROCHEMICAL_GRADIENT	22	0.042518	0.031312	0.11645	0.24623	0.48685	0.23549	0.13628	0.19514	0.034363	NA		NA
GO_MESENCHYME_MORPHOGENESIS	37	0.042707	0.089492	0.70377	0.52025	0.13445	0.024522	0.063644	0.71077	0.075089	NA		NA
GO_C2H2_ZINC_FINGER_DOMAIN_BINDING	12	0.042879	0.028364	0.19616	0.49111	0.16694	0.052539	0.10722	0.59404	0.072022	NA		NA
GO_SENSORY_PERCEPTION_OF_TASTE	66	0.042998	0.064297	0.019192	0.29274	0.42512	0.53577	0.097405	0.15757	0.041186	NA		NA
GO_HISTONE_DEACETYLASE_BINDING	96	0.043227	0.38084	0.31733	0.38351	0.29056	0.0038783	0.011909	0.14968	0.10864	NA		NA
Synapse_Structuralplasticity	95	0.043369	0.057654	0.24617	0.12787	0.43502	0.45097	0.14075	0.45583	0.045142	NA		NA
REACTOME_TOLL_RECEPTOR_CASCADES	106	0.043585	0.1913	0.28782	0.53948	0.23649	0.010795	0.053641	0.017277	0.063154	NA		NA
GO_PURINE_CONTAINING_COMPOUND_METABOLIC_PROCESS	375	0.043749	0.242	0.12468	0.10489	0.16096	0.53403	0.051811	0.39317	0.039802	NA		NA
GO_CELL_COMMUNICATION_INVOLVED_IN_CARDIAC_CONDUCTION	36	0.043801	0.011772	0.17786	0.11978	0.22961	0.77368	0.13515	0.047371	0.027728	NA		NA
GO_GENETIC_IMPRINTING	19	0.043843	0.2604	0.28263	0.38936	0.15466	0.053441	0.087374	0.086514	0.07109	NA		NA
GO_RETINAL_GANGLION_CELL_AXON_GUIDANCE	18	0.043886	0.1648	0.5916	0.043613	0.2038	0.040708	0.046934	0.045771	0.027035	NA		NA
GO_SIGNAL_TRANSDUCTION_BY_PROTEIN_PHOSPHORYLATION	386	0.044105	0.062496	0.31171	0.81673	0.2356	0.020687	0.12017	0.39693	0.070541	NA		NA
GO_POSITIVE_REGULATION_OF_B_CELL_PROLIFERATION	36	0.044159	0.19884	0.13432	0.55162	0.58259	0.050875	0.062924	0.10239	0.084995	NA		NA
GO_CELL_DIFFERENTIATION_INVOLVED_IN_KIDNEY_DEVELOPMENT	33	0.044354	0.091483	0.53497	0.030213	0.71215	0.032696	0.06792	0.033871	0.029684	NA		NA
PID_PI3K_PLC_TRK_PATHWAY	36	0.044491	0.095708	0.25741	0.045532	0.19546	0.3137	0.10785	0.060558	0.026025	NA		NA
REACTOME_GABA_B_RECEPTOR_ACTIVATION	38	0.044698	0.29162	0.091514	0.37366	0.24905	0.14815	0.039916	0.24032	0.045956	NA		NA
GO_REGULATION_OF_MULTICELLULAR_ORGANISMAL_DEVELOPMENT	1599	0.044797	0.15733	0.017635	0.43016	0.74166	0.20238	0.11834	0.12154	0.089267	NA		NA
REACTOME_SIGNALING_BY_SCF_KIT	74	0.044832	0.095148	0.20793	0.52388	0.22138	0.033838	0.085338	0.026409	0.048035	NA		NA
GO_DNA_ALKYLATION	44	0.044862	0.19966	0.040594	0.1853	0.48486	0.61898	0.098506	0.53173	0.045353	NA		NA
GO_MISMATCH_REPAIR	27	0.044869	0.17012	0.043939	0.20181	0.73653	0.76241	0.18975	5.8656e-05	0.026719	NA		NA
GO_ORGANELLAR_SMALL_RIBOSOMAL_SUBUNIT	25	0.044886	0.033579	0.32666	0.20038	0.021076	0.57018	0.16244	0.18202	0.064533	NA		NA
GO_REGULATION_OF_HISTONE_H3_K9_METHYLATION	17	0.044973	0.32864	0.36426	0.0046779	0.089687	0.18263	0.012862	0.10736	0.033511	NA		NA
GO_PHOSPHATASE_COMPLEX	44	0.045027	0.26557	0.32407	0.57406	0.029843	0.75782	0.084351	0.010352	0.054551	NA		NA
GO_POSITIVE_REGULATION_OF_CELL_DIFFERENTIATION	794	0.045085	0.061168	0.078817	0.18852	0.77725	0.38893	0.12379	0.084062	0.060362	NA		NA
BIOCARTA_SPRY_PATHWAY	17	0.04511	0.21485	0.18711	0.49043	0.044436	0.15055	0.052107	0.1649	0.075348	NA		NA
GO_PHOSPHATE_ION_BINDING	10	0.04517	0.74685	0.13121	0.0298	0.16706	0.32442	0.011887	0.22639	0.045972	NA		NA
GO_REGULATION_OF_ENDOCRINE_PROCESS	45	0.045337	0.30931	0.56838	0.47165	0.34287	0.012485	0.052718	0.85654	0.066538	NA		NA
GO_POSITIVE_REGULATION_OF_URINE_VOLUME	14	0.045341	0.11553	0.069056	0.15257	0.39801	0.27445	0.10691	0.082877	0.04821	NA		NA
REACTOME_ELEVATION_OF_CYTOSOLIC_CA2_LEVELS	8	0.045643	0.29325	0.81172	0.052606	0.043525	0.16529	0.058759	0.23544	0.036049	NA		NA
GO_GRANULOCYTE_DIFFERENTIATION	13	0.045913	0.06712	0.49688	0.14268	0.6991	0.016533	0.065234	0.40599	0.050215	NA		NA
GO_CYSTEINE_TYPE_ENDOPEPTIDASE_INHIBITOR_ACTIVITY_INVOLVED_IN_APOPTOTIC_PROCESS	21	0.045954	0.37337	0.4437	0.048907	0.18628	0.12017	0.039043	0.11572	0.031978	NA		NA
ST_G_ALPHA_I_PATHWAY	35	0.046017	0.1704	0.012652	0.53886	0.25572	0.29063	0.091555	0.034888	0.1082	NA		NA
GO_NEGATIVE_REGULATION_OF_PROTEIN_OLIGOMERIZATION	12	0.046153	0.061844	0.6668	0.13304	0.21358	0.13136	0.1531	0.1821	0.032338	NA		NA
BIOCARTA_EGF_PATHWAY	30	0.046204	0.19877	0.14212	0.31684	0.043274	0.26922	0.089294	0.39584	0.066019	NA		NA
GO_R_SMAD_BINDING	23	0.046518	0.10291	0.17272	0.096032	0.61666	0.22012	0.08299	0.077245	0.038033	NA		NA
GO_REGULATION_OF_PROTEIN_ACETYLATION	59	0.046561	0.28312	0.12937	0.078098	0.48991	0.027685	0.030976	0.36049	0.04929	NA		NA
BIOCARTA_CARM1_PATHWAY	13	0.046693	0.10372	0.037214	0.021153	0.69741	0.35707	0.05403	0.05815	0.079379	NA		NA
GO_INTERSPECIES_INTERACTION_BETWEEN_ORGANISMS	630	0.046707	0.13344	0.38881	0.64185	0.12442	0.2256	0.053609	0.127	0.060534	NA		NA
GO_NEGATIVE_REGULATION_OF_TRANSCRIPTION_FACTOR_IMPORT_INTO_NUCLEUS	37	0.046852	0.70612	0.029931	0.2499	0.18485	0.32057	0.0054443	0.032751	0.088997	NA		NA
GO_SPINDLE_POLE	124	0.046921	0.4463	0.85377	0.20988	0.14361	0.00038887	0.028624	0.46873	0.094672	NA		NA
GO_REGULATION_OF_HISTONE_H3_K4_METHYLATION	25	0.046957	0.69693	0.7188	0.15683	0.2672	0.0073953	0.019351	0.033176	0.07663	NA		NA
Presynapse_(Kirov_et_al._2012)	410	0.047026	0.0036822	0.2408	0.66119	0.11112	0.46676	0.19189	0.092101	0.066544	NA		NA
GO_TRANSLATION_ELONGATION_FACTOR_ACTIVITY	19	0.047086	0.46056	0.28814	0.077742	0.24819	0.25758	0.037589	0.087348	0.021129	NA		NA
GO_HINDLIMB_MORPHOGENESIS	36	0.047339	0.15357	0.1016	0.086071	0.22721	0.69867	0.056518	0.052067	0.049303	NA		NA
GO_MEMBRANE_ASSEMBLY	22	0.047378	0.04895	0.18444	0.042716	0.90707	0.80429	0.15197	0.014648	0.0059122	NA		NA
GO_DNA_METHYLATION_OR_DEMETHYLATION	58	0.047441	0.21904	0.012847	0.18617	0.63754	0.59422	0.08483	0.57508	0.046563	NA		NA
GO_BETA_CATENIN_DESTRUCTION_COMPLEX_DISASSEMBLY	21	0.047474	0.24634	0.032612	0.69199	0.22048	0.098759	0.044549	0.0051921	0.085143	NA		NA
REACTOME_BINDING_AND_ENTRY_OF_HIV_VIRION	4	0.047493	0.062587	0.53298	0.059333	0.19472	0.41135	0.12642	0.14664	0.028568	NA		NA
GO_PEPTIDE_HORMONE_PROCESSING	29	0.047663	0.075963	0.65603	0.1348	0.23641	0.11786	0.11987	0.036562	0.0284	NA		NA
GO_MACROMOLECULE_METHYLATION	195	0.04772	0.14393	0.038238	0.16001	0.18794	0.70742	0.092549	0.56063	0.066762	NA		NA
REACTOME_SEMA3A_PAK_DEPENDENT_AXON_REPULSION	13	0.047907	0.0027035	0.24306	0.35781	0.87638	0.21587	0.32524	0.488	0.033011	NA		NA
GO_STEM_CELL_DIFFERENTIATION	184	0.048001	0.054898	0.055019	0.59138	0.40296	0.057316	0.086943	0.38676	0.079007	NA		NA
GO_POSITIVE_REGULATION_OF_TOR_SIGNALING	28	0.048075	0.31697	0.37845	0.27041	0.53388	0.0037938	0.074399	0.2651	0.04162	NA		NA
GO_MITOCHONDRION_ORGANIZATION	568	0.048261	0.13652	0.026489	0.26253	0.47784	0.66893	0.13279	0.089387	0.071792	NA		NA
PID_TCR_CALCIUM_PATHWAY	28	0.048494	0.2452	0.032202	0.40081	0.071054	0.52453	0.087891	0.20588	0.13534	NA		NA
GO_CD40_RECEPTOR_COMPLEX	11	0.04852	0.23157	0.34928	0.41514	0.67042	0.048131	0.068683	0.10619	0.084656	NA		NA
GO_REGULATION_OF_LONG_TERM_NEURONAL_SYNAPTIC_PLASTICITY	23	0.048527	0.16281	0.098468	0.19964	0.16617	0.59484	0.14576	0.069846	0.053425	NA		NA
GO_POSITIVE_REGULATION_OF_CELLULAR_RESPONSE_TO_TRANSFORMING_GROWTH_FACTOR_BETA_STIMULUS	22	0.048646	0.12584	0.25737	0.30157	0.61639	0.048694	0.055967	0.27192	0.046197	NA		NA
GO_REGULATION_OF_OSSIFICATION	168	0.048654	0.33985	8.1915e-05	0.96005	0.65133	0.026842	0.037884	0.015331	0.1692	NA		NA
GO_INTRAMOLECULAR_TRANSFERASE_ACTIVITY	25	0.048783	0.039138	0.13004	0.46716	0.55364	0.3938	0.21935	0.12649	0.051843	NA		NA
GO_POSITIVE_REGULATION_OF_B_CELL_ACTIVATION	63	0.048783	0.032266	0.2528	0.67598	0.4187	0.043865	0.18232	0.082373	0.07726	NA		NA
GO_NEGATIVE_REGULATION_OF_HISTONE_METHYLATION	14	0.049001	0.34434	0.56318	0.13352	0.39769	0.21174	0.057885	0.37167	0.02429	NA		NA
GO_REGULATION_OF_NEUROTRANSMITTER_SECRETION	46	0.049044	0.082769	0.14347	0.27935	0.069045	0.27301	0.040989	0.18969	0.086942	NA		NA
GO_MITOCHONDRIAL_TRANSLATION	106	0.049159	0.25633	0.18169	0.35674	0.057301	0.52948	0.065457	0.34903	0.11712	NA		NA
GO_ORGANELLAR_RIBOSOME	72	0.049429	0.23693	0.30749	0.10855	0.22876	0.57241	0.073625	0.43637	0.089077	NA		NA
GO_PROTEIN_IMPORT	151	0.049493	0.087699	0.044065	0.66139	0.48703	0.21466	0.11722	0.0035755	0.079998	NA		NA
GO_HEXOSE_METABOLIC_PROCESS	148	0.049628	0.20091	0.55939	0.41632	0.36739	0.054108	0.079287	0.17935	0.055871	NA		NA
BIOCARTA_ERK_PATHWAY	27	0.050017	0.47316	0.18363	0.43607	0.26226	0.016744	0.02615	0.099037	0.074468	NA		NA
GO_COLUMNAR_CUBOIDAL_EPITHELIAL_CELL_DEVELOPMENT	47	0.05008	0.096312	0.10995	0.21707	0.0020047	0.60286	0.042842	0.1313	0.069332	NA		NA
GO_REGULATION_OF_TRANSFERASE_ACTIVITY	909	0.050279	0.13491	0.10536	0.50481	0.55056	0.020128	0.047724	0.40095	0.091697	NA		NA
KEGG_CALCIUM_SIGNALING_PATHWAY	167	0.050349	0.049643	0.0042082	0.77116	0.25232	0.28354	0.14208	0.035286	0.12732	NA		NA
ST_GRANULE_CELL_SURVIVAL_PATHWAY	27	0.050495	0.10677	0.060285	0.85492	0.069133	0.15269	0.11015	0.22986	0.16066	NA		NA
GO_MEMBRANE_PROTEIN_INTRACELLULAR_DOMAIN_PROTEOLYSIS	16	0.0508	0.23208	0.50894	0.58486	0.68319	0.22581	0.087829	0.25392	0.05437	NA		NA
GO_FOREBRAIN_CELL_MIGRATION	57	0.050845	0.69286	0.067603	0.031824	0.066989	0.22279	0.0082437	0.010718	0.0825	NA		NA
GO_S_ACYLTRANSFERASE_ACTIVITY	27	0.051133	0.00051275	0.1661	0.28281	0.7206	0.67093	0.54888	0.032998	0.015013	NA		NA
GO_COLLECTING_DUCT_DEVELOPMENT	12	0.051157	0.068657	0.09482	0.74956	0.35382	0.38655	0.040187	0.049641	0.072765	NA		NA
GO_POSITIVE_REGULATION_OF_MOLECULAR_FUNCTION	1701	0.051221	0.22149	0.023787	0.58473	0.27544	0.039489	0.031129	0.24484	0.09646	NA		NA
KEGG_GAP_JUNCTION	87	0.051234	0.43966	0.039608	0.13109	0.050218	0.33093	0.019737	0.088527	0.084935	NA		NA
GO_POSITIVE_REGULATION_OF_RNA_SPLICING	24	0.051471	0.086415	0.47084	0.21141	0.61084	0.1507	0.16865	0.14336	0.042786	NA		NA
GO_POTASSIUM_ION_TRANSPORT	149	0.051487	0.075232	0.1673	0.47398	0.051916	0.3206	0.10299	0.16257	0.052702	NA		NA
GO_CEREBRAL_CORTEX_NEURON_DIFFERENTIATION	20	0.051491	0.032604	0.011074	0.051035	0.075387	0.68992	0.059255	0.22889	0.092772	NA		NA
GO_NEGATIVE_REGULATION_OF_RNA_SPLICING	24	0.051801	0.13557	0.74829	0.15721	0.29124	0.075257	0.09889	0.51592	0.050094	NA		NA
GO_RECEPTOR_REGULATOR_ACTIVITY	44	0.051879	0.16562	0.12826	0.41597	0.2723	0.37232	0.11337	0.091905	0.062571	NA		NA
GO_NEGATIVE_REGULATION_OF_PROTEIN_ACETYLATION	17	0.0519	0.3798	0.12942	0.17785	0.087407	0.2522	0.042341	0.2212	0.05966	NA		NA
GO_PEPTIDYL_AMINO_ACID_MODIFICATION	799	0.051965	0.013072	0.05956	0.16586	0.65663	0.23253	0.13659	0.12369	0.06972	NA		NA
GO_REGULATION_OF_KINASE_ACTIVITY	745	0.052014	0.14701	0.17901	0.26817	0.68204	0.005897	0.053464	0.30203	0.066692	NA		NA
GO_REGULATION_OF_AMYLOID_PRECURSOR_PROTEIN_CATABOLIC_PROCESS	11	0.052026	0.19036	0.41506	0.10545	0.17378	0.36056	0.060236	0.36289	0.036485	NA		NA
GO_POSITIVE_REGULATION_OF_ORGAN_GROWTH	36	0.052111	0.38526	0.038786	0.49795	0.63743	0.075131	0.041574	0.50918	0.096367	NA		NA
GO_SECRETION_BY_CELL	461	0.052195	0.13013	0.017699	0.50547	0.38071	0.43269	0.14894	0.024752	0.17511	NA		NA
KEGG_COLORECTAL_CANCER	61	0.052382	0.55058	0.15611	0.4975	0.055677	0.01079	0.018667	0.07447	0.10335	NA		NA
GO_DSRNA_FRAGMENTATION	22	0.052444	0.14224	0.52602	0.39247	0.015788	0.02549	0.040075	0.33056	0.090773	NA		NA
GO_REGULATION_OF_DENDRITIC_SPINE_DEVELOPMENT	51	0.052451	0.052188	0.13172	0.22037	0.36079	0.14686	0.11057	0.021553	0.10083	NA		NA
PID_NFAT_3PATHWAY	54	0.052616	0.099888	0.041816	0.86755	0.13924	0.11199	0.11979	0.43786	0.2009	NA		NA
BIOCARTA_RAS_PATHWAY	21	0.052792	0.50359	0.32663	0.076918	0.041468	0.0975	0.02457	0.21837	0.054897	NA		NA
GO_OVULATION	18	0.05295	0.2563	0.4442	0.023307	0.42742	0.17995	0.051994	0.20441	0.04532	NA		NA
REACTOME_AXON_GUIDANCE	228	0.053167	0.0092123	0.31626	0.4374	0.29774	0.039722	0.22883	0.043071	0.055916	NA		NA
REACTOME_NCAM1_INTERACTIONS	38	0.053211	0.02674	0.4234	0.29981	0.13245	0.22124	0.15583	0.016982	0.04445	NA		NA
GO_AMIDE_BINDING	255	0.053338	0.42245	0.29844	0.004576	0.17936	0.4638	0.031593	0.0029501	0.035442	NA		NA
GO_NEGATIVE_REGULATION_OF_LIPID_TRANSPORT	24	0.053437	0.56307	0.50624	0.055049	0.16075	0.013648	0.0098607	0.32283	0.050068	NA		NA
BIOCARTA_HCMV_PATHWAY	17	0.05346	0.47191	0.053421	0.19875	0.20664	0.12785	0.051684	0.033516	0.055424	NA		NA
BIOCARTA_VDR_PATHWAY	12	0.053583	0.22927	0.0042731	0.21797	0.73138	0.012322	0.013348	0.042045	0.10817	NA		NA
BIOCARTA_CCR5_PATHWAY	17	0.053912	0.048433	0.058562	0.51385	0.22707	0.34743	0.1862	0.31669	0.071205	NA		NA
BIOCARTA_PLCE_PATHWAY	12	0.053928	0.17841	0.074717	0.13369	0.37132	0.72215	0.082775	0.47204	0.059752	NA		NA
GO_REGULATION_OF_GLYCOGEN_METABOLIC_PROCESS	34	0.054046	0.40003	0.37832	0.34643	0.074461	0.0889	0.03675	0.096585	0.049076	NA		NA
REACTOME_ENOS_ACTIVATION_AND_REGULATION	19	0.054246	0.28258	0.19527	0.4059	0.20081	0.057371	0.085635	0.21864	0.067826	NA		NA
GO_PERIKARYON	101	0.054357	0.40748	0.0042771	0.38555	0.10248	0.40911	0.020969	0.22124	0.080905	NA		NA
GO_AMYLOID_PRECURSOR_PROTEIN_METABOLIC_PROCESS	12	0.054577	0.086527	0.20046	0.0093663	0.50442	0.064102	0.081045	0.0090359	0.049741	NA		NA
GO_PRIMITIVE_STREAK_FORMATION	11	0.054607	0.10542	0.06252	0.11516	0.75348	0.16589	0.10105	0.023923	0.045361	NA		NA
GO_MEGAKARYOCYTE_DEVELOPMENT	16	0.054657	0.18744	0.061955	0.347	0.080938	0.12273	0.021885	0.17107	0.13349	NA		NA
REACTOME_PI3K_EVENTS_IN_ERBB4_SIGNALING	35	0.055051	0.093864	0.50432	0.14398	0.10823	0.20719	0.075541	0.010027	0.036272	NA		NA
GO_DIACYLGLYCEROL_KINASE_ACTIVITY	10	0.055051	0.11352	0.41099	0.26313	0.32501	0.57843	0.16653	0.1225	0.046967	NA		NA
SIG_REGULATION_OF_THE_ACTIN_CYTOSKELETON_BY_RHO_GTPASES	31	0.055202	0.12382	0.46893	0.43799	0.0079261	0.058435	0.061408	0.43394	0.07997	NA		NA
GO_REGULATION_OF_PROTEIN_PHOSPHATASE_TYPE_2A_ACTIVITY	22	0.055531	0.17744	0.17775	0.36779	0.66235	0.045923	0.059334	0.0247	0.070639	NA		NA
GO_TRANSCRIPTION_FACTOR_ACTIVITY_RNA_POLYMERASE_II_TRANSCRIPTION_FACTOR_BINDING	125	0.055769	0.070451	0.1031	0.16258	0.3654	0.13319	0.057028	0.11173	0.043797	NA		NA
GO_POSITIVE_REGULATION_OF_PROTEIN_DEACETYLATION	18	0.055784	0.11312	0.10941	0.36193	0.56815	0.19886	0.045055	0.013211	0.099162	NA		NA
GO_EPITHELIAL_CELL_DIFFERENTIATION_INVOLVED_IN_KIDNEY_DEVELOPMENT	22	0.055963	0.19382	0.55755	0.17556	0.38198	0.014803	0.050327	0.10145	0.069244	NA		NA
GO_RESPONSE_TO_NERVE_GROWTH_FACTOR	37	0.055991	0.45175	0.2222	0.050223	0.060222	0.27708	0.024204	0.012395	0.092194	NA		NA
GO_CHAPERONE_BINDING	79	0.056079	0.23832	0.1605	0.54087	0.080895	0.24915	0.084617	0.44431	0.079448	NA		NA
GO_I_SMAD_BINDING	11	0.056162	0.61907	0.29091	0.17593	0.12222	0.2394	0.02109	0.41751	0.0735	NA		NA
GO_GOLGI_ASSOCIATED_VESICLE	78	0.056224	0.19115	0.42898	0.061978	0.45696	0.46536	0.052433	0.050814	0.050096	NA		NA
GO_AMIDE_BIOSYNTHETIC_PROCESS	473	0.056415	0.47158	0.24079	0.19387	0.39512	0.13911	0.06063	0.2478	0.06186	NA		NA
GO_EMBRYONIC_MORPHOGENESIS	526	0.056554	0.030047	0.37109	0.16511	0.16956	0.19921	0.17511	0.55457	0.055869	NA		NA
GO_METANEPHRIC_NEPHRON_DEVELOPMENT	32	0.056634	0.12773	0.48897	0.077035	0.64634	0.05978	0.043318	0.071072	0.039186	NA		NA
GO_SPLICEOSOMAL_COMPLEX_ASSEMBLY	51	0.056722	0.70899	0.21914	0.32256	0.063399	0.0092015	0.046993	0.41201	0.094616	NA		NA
GO_DEAMINASE_ACTIVITY	33	0.056955	0.83762	0.16042	0.021515	0.14368	0.093392	0.0065641	0.41361	0.055985	NA		NA
REACTOME_INWARDLY_RECTIFYING_K_CHANNELS	31	0.057041	0.093985	0.33064	0.47332	0.18352	0.25557	0.11309	0.10383	0.048786	NA		NA
GO_TRANSITION_METAL_ION_BINDING	1312	0.057058	0.093162	0.26265	0.0021274	0.077525	0.83787	0.069827	0.19276	0.032907	NA		NA
GO_CALCIUM_CHANNEL_REGULATOR_ACTIVITY	38	0.057364	0.0057486	0.37539	0.73156	0.29538	0.39866	0.29864	0.0017425	0.052483	NA		NA
GO_ACETYLCHOLINE_BINDING	24	0.057374	0.088442	0.23812	0.47501	0.073822	0.22855	0.091008	0.011422	0.099689	NA		NA
GO_CELL_ADHESION_MOLECULE_BINDING	179	0.057423	0.58056	0.046492	0.39021	0.12146	0.18344	0.020279	0.079145	0.11823	NA		NA
GO_SODIUM_CHANNEL_COMPLEX	17	0.057482	0.043693	0.035278	0.41197	0.6183	0.46098	0.18729	0.17716	0.056343	NA		NA
GO_NEGATIVE_REGULATION_OF_MEIOTIC_CELL_CYCLE	19	0.057515	0.50881	0.071852	0.047497	0.37821	0.37045	0.027044	0.43773	0.057273	NA		NA
GO_PROTEIN_PHOSPHORYLATION	902	0.057707	0.17545	0.29199	0.4509	0.70149	0.0018193	0.073871	0.18395	0.057827	NA		NA
GO_TRANSCRIPTION_FROM_RNA_POLYMERASE_II_PROMOTER	690	0.057924	0.15394	0.42922	0.0043615	0.80617	0.041958	0.12824	0.028764	0.020998	NA		NA
KEGG_BETA_ALANINE_METABOLISM	21	0.057986	0.14751	0.453	0.20707	0.27084	0.0084206	0.020587	0.73435	0.14233	NA		NA
GO_REGULATION_OF_RENAL_SYSTEM_PROCESS	35	0.058076	0.32383	0.59713	0.021848	0.30121	0.17911	0.061784	0.041114	0.034666	NA		NA
BIOCARTA_TCR_PATHWAY	45	0.058089	0.60901	0.174	0.32381	0.012058	0.13653	0.039869	0.38967	0.09541	NA		NA
GO_OXALOACETATE_METABOLIC_PROCESS	11	0.05845	0.43726	0.40998	0.35539	0.1713	0.039261	0.031291	0.0063183	0.098799	NA		NA
GO_NEURONAL_ION_CHANNEL_CLUSTERING	12	0.058573	0.00034934	0.27893	0.13262	0.77427	0.69579	0.37028	0.007037	0.023644	NA		NA
GO_EXIT_FROM_MITOSIS	11	0.058606	0.02822	0.55094	0.031412	0.093477	0.25458	0.11643	0.13312	0.037696	NA		NA
GO_REGULATION_OF_DENDRITE_DEVELOPMENT	111	0.058639	0.038277	0.076705	0.60617	0.16448	0.22253	0.16004	0.032739	0.18181	NA		NA
GO_MONOVALENT_CATION_PROTON_ANTIPORTER_ACTIVITY	10	0.058802	0.20691	0.62372	0.67424	0.35992	0.00053999	0.097779	0.1601	0.11395	NA		NA
GO_NEGATIVE_REGULATION_OF_ENDOPLASMIC_RETICULUM_STRESS_INDUCED_INTRINSIC_APOPTOTIC_SIGNALING_PATHWAY	18	0.058819	0.3573	0.53586	0.0016377	0.20203	0.54584	0.046014	0.015049	0.025029	NA		NA
GO_REGULATION_OF_POSTSYNAPTIC_MEMBRANE_POTENTIAL	52	0.058953	0.25245	0.066482	0.34962	0.48341	0.22749	0.085163	0.092034	0.070761	NA		NA
GO_REGULATION_OF_PEPTIDE_SECRETION	196	0.05902	0.06245	0.046083	0.65976	0.50532	0.10311	0.071832	0.39364	0.080989	NA		NA
GO_RESPONSE_TO_PURINE_CONTAINING_COMPOUND	155	0.059131	0.026615	0.053696	0.52728	0.18143	0.71528	0.23919	0.58041	0.078272	NA		NA
GO_ADENYLATE_CYCLASE_INHIBITING_G_PROTEIN_COUPLED_RECEPTOR_SIGNALING_PATHWAY	67	0.059456	0.47581	0.3869	0.048033	0.39805	0.043722	0.0255	0.11107	0.046104	NA		NA
GO_REGULATION_OF_SYSTEM_PROCESS	488	0.059854	0.17636	0.026123	0.13336	0.57171	0.31619	0.054936	0.10389	0.058562	NA		NA
GO_RIBONUCLEOPROTEIN_COMPLEX_BINDING	89	0.059858	0.083178	0.44067	0.77639	0.19443	0.15896	0.1408	0.11919	0.11092	NA		NA
GO_POSITIVE_REGULATION_OF_HISTONE_METHYLATION	32	0.060129	0.39045	0.42627	0.053753	0.17406	0.064267	0.049802	0.22903	0.11729	NA		NA
KEGG_ALDOSTERONE_REGULATED_SODIUM_REABSORPTION	40	0.0603	0.43502	0.0026709	0.62076	0.062255	0.53688	0.056121	0.1121	0.10253	NA		NA
GO_ENDOCARDIAL_CUSHION_FORMATION	15	0.060452	0.062838	0.77189	0.2978	0.63956	0.030631	0.15421	0.48146	0.053309	NA		NA
GO_PLATELET_ALPHA_GRANULE_LUMEN	50	0.060592	0.5998	0.17925	0.73559	0.21888	0.084773	0.038166	0.3446	0.14021	NA		NA
REACTOME_RESOLUTION_OF_AP_SITES_VIA_THE_MULTIPLE_NUCLEOTIDE_PATCH_REPLACEMENT_PATHWAY	17	0.060601	0.44052	0.010539	0.054607	0.30964	0.73623	0.027815	0.1796	0.071071	NA		NA
GO_RECEPTOR_AGONIST_ACTIVITY	16	0.060612	0.021409	0.0091849	0.40277	0.782	0.49083	0.18376	0.35708	0.075131	NA		NA
GO_SMALL_GTPASE_MEDIATED_SIGNAL_TRANSDUCTION	335	0.060705	0.34845	0.21731	0.082846	0.22055	0.079035	0.050423	0.20692	0.054729	NA		NA
GO_REGULATION_OF_TRANSFORMING_GROWTH_FACTOR_BETA_PRODUCTION	22	0.06077	0.76543	0.17041	0.024883	0.66336	0.26562	0.016821	0.13047	0.069389	NA		NA
GO_MONOSACCHARIDE_CATABOLIC_PROCESS	56	0.060839	0.28936	0.066902	0.54861	0.45492	0.053979	0.076171	0.2605	0.098913	NA		NA
PID_REELIN_PATHWAY	29	0.061176	0.2035	0.75682	0.093146	0.029743	0.62688	0.14308	0.40298	0.034931	NA		NA
GO_RESPONSE_TO_PEPTIDE	385	0.061183	0.24208	0.21118	0.3284	0.27077	0.016385	0.060373	0.24317	0.052836	NA		NA
GO_ACTIVATION_OF_TRANSMEMBRANE_RECEPTOR_PROTEIN_TYROSINE_KINASE_ACTIVITY	12	0.061223	0.055941	0.28478	0.6731	0.029729	0.40662	0.16825	0.2496	0.092212	NA		NA
GO_POSITIVE_REGULATION_OF_EPITHELIAL_TO_MESENCHYMAL_TRANSITION	34	0.061346	0.56665	0.044882	0.15281	0.84345	0.061412	0.03582	0.049747	0.092744	NA		NA
GO_TRANSCRIPTION_INITIATION_FROM_RNA_POLYMERASE_II_PROMOTER	143	0.061432	0.36469	0.41344	0.0013557	0.70433	0.067186	0.035581	0.081416	0.025738	NA		NA
GO_U12_TYPE_SPLICEOSOMAL_COMPLEX	24	0.06144	0.54155	0.66474	0.12269	0.027612	0.11049	0.067371	0.035865	0.048917	NA		NA
GO_CHEMOSENSORY_BEHAVIOR	15	0.06146	0.69267	0.078473	0.33267	0.02454	0.51726	0.032078	0.037855	0.10221	NA		NA
ST_JNK_MAPK_PATHWAY	40	0.061516	0.061019	0.54954	0.018555	0.090604	0.63604	0.21987	0.43536	0.027271	NA		NA
GO_REGULATION_OF_PLATELET_DERIVED_GROWTH_FACTOR_RECEPTOR_SIGNALING_PATHWAY	14	0.061549	0.0013963	0.18583	0.23709	0.75328	0.77627	0.45777	0.10038	0.037166	NA		NA
GO_POSITIVE_REGULATION_OF_FILOPODIUM_ASSEMBLY	24	0.06163	0.0091937	0.67342	0.51652	0.68595	0.0094358	0.26072	0.37562	0.051975	NA		NA
GO_REGULATION_OF_SECRETION	663	0.061637	0.19755	0.07125	0.071129	0.27979	0.13735	0.034701	0.44353	0.058286	NA		NA
GO_INNATE_IMMUNE_RESPONSE_IN_MUCOSA	20	0.061753	0.5712	0.37701	0.0075481	0.31842	0.71955	0.042182	0.46334	0.038377	NA		NA
GO_PALMITOYLTRANSFERASE_ACTIVITY	34	0.062197	0.00029951	0.16193	0.51616	0.5126	0.5412	0.57345	0.055092	0.029018	NA		NA
GO_PRIMARY_AMINO_COMPOUND_METABOLIC_PROCESS	13	0.062332	0.029746	0.10803	0.5511	0.40331	0.66931	0.25118	0.10415	0.062509	NA		NA
GO_AORTA_DEVELOPMENT	41	0.062396	0.21214	0.048786	0.61719	0.12473	0.19936	0.077059	0.49958	0.095899	NA		NA
GO_CELL_CYCLE	1261	0.062569	0.035213	0.055191	0.59396	0.30099	0.43486	0.14379	0.086166	0.08647	NA		NA
GO_VESICLE_DOCKING	56	0.062654	0.012397	0.14211	0.96533	0.083543	0.69922	0.28979	0.19091	0.23647	NA		NA
GO_HISTONE_METHYLTRANSFERASE_ACTIVITY	56	0.062766	0.064054	0.50729	0.087887	0.4228	0.53117	0.20634	0.10255	0.047999	NA		NA
KEGG_NOTCH_SIGNALING_PATHWAY	47	0.062766	0.085318	0.12034	0.48607	0.13642	0.099255	0.077061	0.012366	0.12315	NA		NA
REACTOME_NEPHRIN_INTERACTIONS	19	0.062882	0.12089	0.52842	0.33977	0.58377	0.041217	0.13741	0.10133	0.044949	NA		NA
GO_CELLULAR_PROTEIN_COMPLEX_DISASSEMBLY	120	0.062894	0.33849	0.53121	0.044493	0.023539	0.82333	0.066156	0.34772	0.096261	NA		NA
GO_REGULATION_OF_SISTER_CHROMATID_COHESION	15	0.06292	0.19866	0.050745	0.48503	0.25895	0.039674	0.085938	0.090009	0.17718	NA		NA
GO_INTRAMOLECULAR_OXIDOREDUCTASE_ACTIVITY_INTERCONVERTING_ALDOSES_AND_KETOSES	11	0.063089	0.18204	0.16747	0.65545	0.035819	0.40785	0.086409	0.50895	0.10437	NA		NA
GO_BASAL_TRANSCRIPTION_MACHINERY_BINDING	27	0.063366	0.018361	0.21483	0.011864	0.45972	0.49663	0.19561	0.015052	0.017597	NA		NA
GO_POSITIVE_REGULATION_OF_RECEPTOR_ACTIVITY	44	0.063515	0.2578	0.11742	0.83135	0.030735	0.36647	0.091151	0.3526	0.083238	NA		NA
GO_REGULATION_OF_VOLTAGE_GATED_CALCIUM_CHANNEL_ACTIVITY	23	0.063578	0.010175	0.1695	0.0080115	0.77994	0.94748	0.30921	0.032064	0.011857	NA		NA
GO_POSITIVE_REGULATION_OF_SMAD_PROTEIN_IMPORT_INTO_NUCLEUS	12	0.063911	0.27642	0.13797	0.45684	0.9212	0.35533	0.32006	0.40405	0.11072	NA		NA
GO_POSITIVE_REGULATION_OF_ENDOTHELIAL_CELL_PROLIFERATION	67	0.063935	0.022572	0.002184	0.40137	0.66698	0.6362	0.24997	0.42609	0.11015	NA		NA
GO_REGULATION_OF_GONADOTROPIN_SECRETION	13	0.064042	0.56146	0.090399	0.7063	0.20045	0.12447	0.032703	0.61377	0.15209	NA		NA
REACTOME_CELL_DEATH_SIGNALLING_VIA_NRAGE_NRIF_AND_NADE	51	0.064043	0.31121	0.24349	0.073501	0.20404	0.18056	0.076007	0.03326	0.07828	NA		NA
GO_NEURONAL_ACTION_POTENTIAL	28	0.064468	0.11264	0.050643	0.093249	0.72987	0.1594	0.11601	0.17044	0.068265	NA		NA
ST_GA13_PATHWAY	35	0.064563	0.12098	0.20541	0.14248	0.21428	0.6195	0.16028	0.11529	0.06661	NA		NA
GO_LYSOSOMAL_TRANSPORT	66	0.064625	0.20043	0.084449	0.15179	0.11689	0.80091	0.040789	0.21229	0.033984	NA		NA
GO_SECRETION	558	0.064625	0.12353	0.009588	0.6958	0.26432	0.56319	0.16896	0.017146	0.20985	NA		NA
GO_MONOSACCHARIDE_METABOLIC_PROCESS	192	0.064784	0.27208	0.28717	0.53036	0.51975	0.042347	0.09006	0.14385	0.087528	NA		NA
GO_TRANSFERASE_ACTIVITY_TRANSFERRING_SULFUR_CONTAINING_GROUPS	63	0.064799	0.33471	0.50858	0.13559	0.093296	0.158	0.053379	0.088242	0.045802	NA		NA
GO_BLOOD_VESSEL_REMODELING	28	0.064821	0.047605	0.58923	0.28378	0.64014	0.018995	0.17064	0.0052758	0.1066	NA		NA
GO_NMDA_SELECTIVE_GLUTAMATE_RECEPTOR_COMPLEX	11	0.064994	0.16918	0.14897	0.71548	0.057833	0.40352	0.14358	0.33005	0.10866	NA		NA
GO_RNA_POLYMERASE_II_ACTIVATING_TRANSCRIPTION_FACTOR_BINDING	34	0.065014	0.23692	0.29614	0.61063	0.084987	0.0017316	0.040737	0.094522	0.14172	NA		NA
GO_PHOSPHATIDYLINOSITOL_BISPHOSPHATE_BINDING	68	0.065021	0.81297	0.11659	0.1508	0.0088318	0.21682	0.015395	0.12897	0.17261	NA		NA
GO_IONOTROPIC_GLUTAMATE_RECEPTOR_COMPLEX	44	0.065111	0.10963	0.12955	0.54092	0.070057	0.20352	0.14396	0.26123	0.083021	NA		NA
GO_MAGNESIUM_ION_TRANSPORT	11	0.06531	0.1962	0.46467	0.2031	0.15546	0.25054	0.091149	0.7024	0.083391	NA		NA
GO_NEGATIVE_REGULATION_OF_CELL_DEVELOPMENT	290	0.065586	0.44786	0.091423	0.29412	0.09578	0.17983	0.038214	0.13125	0.084764	NA		NA
GO_REGULATION_OF_PEPTIDE_TRANSPORT	239	0.065783	0.13949	0.01405	0.48493	0.76298	0.054681	0.050978	0.16435	0.086665	NA		NA
GO_TRANSMISSION_OF_NERVE_IMPULSE	54	0.06586	0.031794	0.40762	0.28095	0.10651	0.3583	0.19003	0.065257	0.065262	NA		NA
GO_RNA_POLYMERASE_II_CORE_PROMOTER_SEQUENCE_SPECIFIC_DNA_BINDING	51	0.065895	0.17429	0.91522	0.29286	0.025589	0.20839	0.073922	0.12024	0.062811	NA		NA
GO_POSITIVE_REGULATION_OF_CARDIAC_MUSCLE_CELL_DIFFERENTIATION	13	0.065915	0.60307	0.192	0.54716	0.30227	0.097598	0.040653	0.82229	0.12692	NA		NA
KEGG_NEUROTROPHIN_SIGNALING_PATHWAY	120	0.065996	0.2003	0.066237	0.76402	0.19705	0.012139	0.11716	0.38627	0.13168	NA		NA
KEGG_RIBOFLAVIN_METABOLISM	15	0.066373	0.74804	0.56147	0.08257	0.0033706	0.67042	0.029491	0.029827	0.10623	NA		NA
GO_RESPONSE_TO_ORGANOPHOSPHORUS	136	0.066378	0.01411	0.08552	0.4263	0.34742	0.69941	0.31371	0.64251	0.071485	NA		NA
GO_MACROMOLECULAR_COMPLEX_DISASSEMBLY	176	0.066402	0.19408	0.24418	0.20093	0.035638	0.5913	0.046108	0.22188	0.14445	NA		NA
GO_PHOTORECEPTOR_ACTIVITY	11	0.066846	0.20359	0.79571	0.025738	0.39819	0.019111	0.07918	0.0056851	0.044032	NA		NA
GO_REGULATION_OF_POTASSIUM_ION_TRANSMEMBRANE_TRANSPORTER_ACTIVITY	40	0.066923	0.24003	0.022832	0.26288	0.4666	0.28768	0.068105	0.28743	0.091971	NA		NA
GO_INTRINSIC_COMPONENT_OF_MITOCHONDRIAL_INNER_MEMBRANE	18	0.067045	0.1292	0.15528	0.13146	0.36365	0.0055511	0.081501	0.0042145	0.0711	NA		NA
GO_PIGMENT_GRANULE	100	0.067088	0.58012	0.041684	0.33347	0.17613	0.05864	0.022316	0.025723	0.11911	NA		NA
GO_CEREBELLAR_CORTEX_MORPHOGENESIS	29	0.067306	0.4119	0.49075	0.53065	0.0079901	0.016692	0.019783	0.5011	0.14189	NA		NA
KEGG_MELANOGENESIS	100	0.067835	0.42175	0.01161	0.6763	0.042023	0.094907	0.020057	0.025012	0.16409	NA		NA
Glia_Astrocytes_DNAmetabolism_RNAmetabolism_RNAprocessing	36	0.067911	0.22186	0.095071	0.49756	0.60734	0.23944	0.10874	0.62583	0.14921	NA		NA
BIOCARTA_AT1R_PATHWAY	32	0.068451	0.15825	0.18325	0.85996	0.092146	0.032299	0.10006	0.37796	0.14158	NA		NA
REACTOME_ASPARAGINE_N_LINKED_GLYCOSYLATION	78	0.068452	0.50025	0.11623	0.46727	0.050456	0.71416	0.10087	0.23064	0.15504	NA		NA
GO_GLIAL_CELL_FATE_COMMITMENT	13	0.068554	0.59484	0.75049	0.0046797	0.032952	0.11561	0.02444	0.28626	0.051343	NA		NA
GO_REGULATION_OF_SEQUESTERING_OF_CALCIUM_ION	103	0.068556	0.0012996	0.010235	0.54664	0.72765	0.8648	0.4471	0.4025	0.040563	NA		NA
GO_THYROID_HORMONE_RECEPTOR_BINDING	29	0.068604	0.20312	0.022774	0.25308	0.54478	0.72982	0.031459	0.71489	0.1161	NA		NA
GO_PLATELET_DENSE_GRANULE_LUMEN	14	0.068616	0.22028	0.031526	0.11384	0.64976	0.72687	0.16875	0.073798	0.11646	NA		NA
GO_ENDOCARDIAL_CUSHION_DEVELOPMENT	32	0.068887	0.40332	0.41365	0.54598	0.38809	0.0026818	0.043653	0.68298	0.11591	NA		NA
GO_CELL_PROJECTION_ORGANIZATION	859	0.069207	0.04439	0.2311	0.52759	0.19658	0.37882	0.1373	0.15726	0.082233	NA		NA
GO_NEGATIVE_REGULATION_OF_ANION_TRANSPORT	29	0.069291	0.4965	0.54208	0.056841	0.0063443	0.34881	0.03261	0.070071	0.052819	NA		NA
GO_SKELETAL_SYSTEM_DEVELOPMENT	438	0.0695	0.01085	0.26395	0.9239	0.062069	0.051229	0.17407	0.061285	0.17957	NA		NA
GO_KINETOCHORE_ORGANIZATION	12	0.069738	0.062088	0.24727	0.25236	0.48594	0.10462	0.21282	0.51763	0.071844	NA		NA
REACTOME_SIGNALING_BY_FGFR1_MUTANTS	29	0.069797	0.51392	0.25345	0.68525	0.022673	0.065344	0.068526	0.19786	0.11123	NA		NA
GO_CELL_SURFACE_RECEPTOR_SIGNALING_PATHWAY_INVOLVED_IN_CELL_CELL_SIGNALING	65	0.06986	0.46395	0.019049	0.61708	0.034846	0.79767	0.11484	0.2171	0.15224	NA		NA
GO_OVARIAN_FOLLICLE_DEVELOPMENT	58	0.070107	0.20072	0.26094	0.31364	0.70818	0.12768	0.093495	0.22464	0.16324	NA		NA
REACTOME_PLATELET_ACTIVATION_SIGNALING_AND_AGGREGATION	189	0.070239	0.31633	0.061198	0.9576	0.062543	0.14157	0.10726	0.25189	0.13504	NA		NA
GO_REPLACEMENT_OSSIFICATION	25	0.070342	0.17339	0.29227	0.5353	0.63073	0.016048	0.12261	0.54472	0.088669	NA		NA
GO_RESPONSE_TO_LITHIUM_ION	27	0.070493	0.76626	0.10793	0.083099	0.21109	0.058984	0.016144	0.43833	0.083098	NA		NA
GO_SWI_SNF_SUPERFAMILY_TYPE_COMPLEX	68	0.070564	0.18879	0.79172	0.20902	0.014816	0.17187	0.03143	0.39547	0.063062	NA		NA
KEGG_CARDIAC_MUSCLE_CONTRACTION	69	0.070791	0.022858	0.16426	0.082065	0.39871	0.50024	0.1373	0.17885	0.025065	NA		NA
GO_NEUROMUSCULAR_JUNCTION_DEVELOPMENT	34	0.070825	0.0031804	0.27224	0.026676	0.89205	0.81539	0.33139	0.01224	0.0066384	NA		NA
GO_REGULATION_OF_CATECHOLAMINE_SECRETION	41	0.070839	0.26865	0.30302	0.49214	0.0086769	0.41848	0.071397	0.49448	0.1024	NA		NA
GO_LATE_ENDOSOME	197	0.070931	0.42519	0.0031715	0.55123	0.10705	0.051413	0.01225	0.001266	0.1149	NA		NA
GO_POST_EMBRYONIC_ORGAN_DEVELOPMENT	14	0.071148	0.035732	0.54116	0.1365	0.23509	0.41583	0.26452	0.11716	0.043093	NA		NA
GO_RNA_MODIFICATION	114	0.071155	0.31462	0.34294	0.21288	0.12049	0.48133	0.08229	0.72466	0.087234	NA		NA
PID_RETINOIC_ACID_PATHWAY	30	0.071453	0.69856	0.0077544	0.41158	0.41794	0.013777	0.024428	0.20771	0.12228	NA		NA
GO_DEMETHYLASE_ACTIVITY	29	0.071506	0.36815	0.67329	0.025416	0.070358	0.14151	0.06014	0.038632	0.063382	NA		NA
GO_HINDBRAIN_DEVELOPMENT	132	0.071613	0.31253	0.67472	0.45133	0.012089	0.050751	0.033361	0.38264	0.13063	NA		NA
GO_COVALENT_CHROMATIN_MODIFICATION	312	0.071753	0.030146	0.35156	0.00011558	0.49769	0.48323	0.10714	0.065537	0.043605	NA		NA
GO_POTASSIUM_CHANNEL_ACTIVITY	116	0.072117	0.052482	0.15537	0.3426	0.30291	0.3619	0.16167	0.17895	0.049608	NA		NA
GO_NEGATIVE_REGULATION_OF_HISTONE_ACETYLATION	13	0.072423	0.1852	0.22635	0.25181	0.15329	0.32124	0.11972	0.31429	0.072841	NA		NA
GO_NEGATIVE_REGULATION_OF_GENE_SILENCING	18	0.072476	0.12226	0.4019	0.52532	0.48826	0.33721	0.41971	0.43664	0.13389	NA		NA
GO_EPITHELIAL_CELL_FATE_COMMITMENT	14	0.072497	0.090921	0.41637	0.21354	0.15897	0.27951	0.18354	0.20457	0.072625	NA		NA
GO_POSTTRANSCRIPTIONAL_REGULATION_OF_GENE_EXPRESSION	435	0.072844	0.026996	0.58792	0.1699	0.31066	0.21242	0.29267	0.35139	0.027418	NA		NA
GO_CARTILAGE_DEVELOPMENT	142	0.072925	0.048504	0.54431	0.64179	0.038452	0.0997	0.07652	0.20703	0.076373	NA		NA
GO_EXOCYTOSIS	291	0.073032	0.38435	0.030314	0.48132	0.24816	0.40444	0.12069	0.023058	0.23308	NA		NA
GO_HOMEOSTASIS_OF_NUMBER_OF_CELLS	165	0.073048	0.10879	0.44337	0.76336	0.45912	0.0049148	0.15014	0.18182	0.13737	NA		NA
REACTOME_SIGNALING_BY_PDGF	116	0.073089	0.18653	0.18996	0.62699	0.13122	0.020613	0.07957	0.19452	0.10544	NA		NA
GO_PROTEIN_LOCALIZATION	1723	0.073329	0.066777	0.032208	0.95491	0.1183	0.21748	0.15416	0.23131	0.18466	NA		NA
GO_OOCYTE_DIFFERENTIATION	38	0.073417	0.49259	0.69897	0.16911	0.44523	0.0096791	0.05367	0.45551	0.06447	NA		NA
GO_NEGATIVE_REGULATION_OF_CYCLIC_NUCLEOTIDE_METABOLIC_PROCESS	42	0.073517	0.17543	0.11231	0.30041	0.2304	0.55764	0.13877	0.20471	0.10926	NA		NA
GO_CELLULAR_RESPONSE_TO_ORGANIC_CYCLIC_COMPOUND	453	0.073524	0.58849	0.080092	0.042562	0.56645	0.076601	0.016296	0.46302	0.064459	NA		NA
REACTOME_AKT_PHOSPHORYLATES_TARGETS_IN_THE_CYTOSOL	12	0.074021	0.15026	0.42758	0.38605	0.24163	0.019555	0.077376	0.21149	0.053254	NA		NA
REACTOME_RAS_ACTIVATION_UOPN_CA2_INFUX_THROUGH_NMDA_RECEPTOR	17	0.074206	0.32486	0.64805	0.18534	0.097912	0.21432	0.11137	0.38042	0.069529	NA		NA
GO_TRANSCRIPTIONAL_ACTIVATOR_ACTIVITY_RNA_POLYMERASE_II_TRANSCRIPTION_REGULATORY_REGION_SEQUENCE_SPECIFIC_BINDING	304	0.074345	0.20218	0.55906	0.28342	0.70741	0.0040259	0.13073	0.44743	0.088726	NA		NA
REACTOME_MICRORNA_MIRNA_BIOGENESIS	22	0.07449	0.18407	0.55389	0.47574	0.32563	0.009997	0.090001	0.44214	0.14273	NA		NA
GO_REGULATION_OF_TRANSCRIPTION_INVOLVED_IN_G1_S_TRANSITION_OF_MITOTIC_CELL_CYCLE	25	0.074677	0.13861	0.040418	0.18452	0.32558	0.38488	0.14252	0.18835	0.060765	NA		NA
REACTOME_MTORC1_MEDIATED_SIGNALLING	11	0.074759	0.29617	0.050572	0.50552	0.011582	0.62049	0.068334	0.035915	0.13573	NA		NA
GO_MAIN_AXON	57	0.074776	0.064694	0.63298	0.35612	0.075719	0.34782	0.18904	0.014588	0.087512	NA		NA
GO_POSITIVE_REGULATION_OF_ENDOPLASMIC_RETICULUM_UNFOLDED_PROTEIN_RESPONSE	13	0.074802	0.15307	0.77112	0.1049	0.77542	0.078732	0.22609	0.003534	0.045849	NA		NA
GO_POSITIVE_REGULATION_OF_HORMONE_SECRETION	111	0.075053	0.041814	0.018282	0.26879	0.66219	0.72491	0.1119	0.33042	0.055337	NA		NA
GO_MEMBRANE_DOCKING	67	0.075276	0.035273	0.054251	0.89394	0.076951	0.894	0.25406	0.11925	0.23723	NA		NA
GO_STORE_OPERATED_CALCIUM_CHANNEL_ACTIVITY	10	0.07537	0.054038	0.54838	0.30957	0.024086	0.81957	0.26731	0.16858	0.052729	NA		NA
GO_ACETYLGLUCOSAMINYLTRANSFERASE_ACTIVITY	45	0.075547	0.091252	0.41649	0.34635	0.3261	0.09656	0.15072	0.52063	0.058991	NA		NA
GO_MONOVALENT_INORGANIC_CATION_TRANSPORT	416	0.075715	0.049718	0.024032	0.41737	0.092668	0.74145	0.19009	0.107	0.08191	NA		NA
GO_RESPONSE_TO_LIGHT_STIMULUS	264	0.075909	0.34342	0.71315	0.0075665	0.12831	0.49188	0.10934	0.023578	0.047557	NA		NA
GO_DENDRITE_MORPHOGENESIS	39	0.076152	0.40208	0.63085	0.21884	0.00631	0.31706	0.063308	0.2012	0.037315	NA		NA
REACTOME_HEMOSTASIS	431	0.076155	0.012703	0.08391	0.9806	0.073362	0.43689	0.29702	0.16362	0.17064	NA		NA
GO_REGULATION_OF_GROWTH_HORMONE_SECRETION	11	0.076333	0.29704	0.14641	0.23023	0.087479	0.28272	0.039955	0.045602	0.12039	NA		NA
PID_WNT_CANONICAL_PATHWAY	20	0.076357	0.073172	0.51043	0.80402	0.15405	0.10931	0.18407	0.12237	0.081235	NA		NA
GO_DOPAMINE_RECEPTOR_BINDING	17	0.076414	0.0080321	0.87722	0.77072	0.13511	0.00071085	0.21668	0.52899	0.1455	NA		NA
GO_PRECATALYTIC_SPLICEOSOME	21	0.076599	0.84426	0.041812	0.22498	0.2322	0.05592	0.02749	0.15376	0.09888	NA		NA
GO_HYDROGEN_ION_TRANSMEMBRANE_TRANSPORT	98	0.076808	0.42705	0.24575	0.27717	0.14699	0.102	0.051475	0.20605	0.078408	NA		NA
KEGG_MTOR_SIGNALING_PATHWAY	49	0.076926	0.51543	0.010498	0.64642	0.11013	0.058992	0.031949	0.049656	0.11693	NA		NA
GO_DEACETYLASE_ACTIVITY	51	0.076937	0.56577	0.26309	0.011485	0.024138	0.51359	0.028545	0.48578	0.11727	NA		NA
GO_GLUCOSE_CATABOLIC_PROCESS	26	0.077124	0.26685	0.1861	0.15197	0.53278	0.28377	0.073706	0.55539	0.067729	NA		NA
GO_RETINA_LAYER_FORMATION	20	0.077251	0.54059	0.35662	0.057184	0.26615	0.043992	0.027258	0.0074124	0.076772	NA		NA
GO_PROTON_TRANSPORTING_ATP_SYNTHASE_COMPLEX	20	0.077276	0.12205	0.044054	0.50992	0.53847	0.20633	0.13792	0.39861	0.1006	NA		NA
GO_REGULATION_OF_TRANSPORTER_ACTIVITY	190	0.077415	0.0010434	0.046844	0.40806	0.80161	0.41374	0.42872	0.086663	0.052706	NA		NA
GO_MODULATION_BY_VIRUS_OF_HOST_MORPHOLOGY_OR_PHYSIOLOGY	35	0.077473	0.18508	0.13021	0.11723	0.62138	0.42337	0.16915	0.15967	0.088115	NA		NA
GO_POSITIVE_REGULATION_OF_ERYTHROCYTE_DIFFERENTIATION	21	0.078014	0.0085185	0.72443	0.16191	0.33443	0.23457	0.30865	0.52325	0.067342	NA		NA
PID_AURORA_B_PATHWAY	38	0.078026	0.20107	0.042906	0.20776	0.25313	0.29309	0.074629	0.37689	0.10018	NA		NA
GO_DOPAMINE_RECEPTOR_SIGNALING_PATHWAY	29	0.078112	0.2499	0.041114	0.58387	0.21322	0.072065	0.06789	0.45134	0.15535	NA		NA
GO_REGULATION_OF_CELLULAR_COMPONENT_BIOGENESIS	729	0.078163	0.25363	0.62536	0.45593	0.049307	0.010763	0.049041	0.43342	0.13403	NA		NA
GO_ANION_CATION_SYMPORTER_ACTIVITY	51	0.078514	0.43053	0.027396	0.48911	0.029753	0.58287	0.058669	0.43094	0.11141	NA		NA
GO_MULTI_ORGANISM_BEHAVIOR	69	0.07853	0.012309	0.82058	0.23718	0.1847	0.40507	0.42157	0.10896	0.037617	NA		NA
ST_GAQ_PATHWAY	26	0.078745	0.10528	0.087866	0.15193	0.50809	0.5387	0.18139	0.026369	0.043322	NA		NA
BIOCARTA_CHEMICAL_PATHWAY	22	0.078934	0.22483	0.070916	0.83418	0.14134	0.039204	0.13542	0.19702	0.16824	NA		NA
REACTOME_INNATE_IMMUNE_SYSTEM	244	0.07895	0.20238	0.16837	0.6829	0.36912	0.084725	0.16522	0.074278	0.11175	NA		NA
GO_RESPONSE_TO_MECHANICAL_STIMULUS	204	0.078993	0.24456	0.02095	0.24311	0.15382	0.59081	0.094248	0.091277	0.076662	NA		NA
GO_LAYER_FORMATION_IN_CEREBRAL_CORTEX	13	0.079025	0.63439	0.43296	0.096777	0.086464	0.065551	0.027208	0.27404	0.088243	NA		NA
GO_RESPONSE_TO_MONOAMINE	35	0.07903	0.17338	0.084626	0.58694	0.10192	0.49591	0.070772	0.66821	0.10551	NA		NA
GO_NUCLEAR_ENVELOPE_REASSEMBLY	16	0.079032	0.035225	0.094563	0.23494	0.64535	0.14325	0.1117	0.23615	0.063507	NA		NA
REACTOME_BASE_EXCISION_REPAIR	19	0.079045	0.42816	0.013222	0.088569	0.39641	0.69631	0.049079	0.069193	0.091263	NA		NA
GO_MITOCHONDRIAL_RESPIRATORY_CHAIN_COMPLEX_ASSEMBLY	71	0.079357	0.36752	0.32923	0.057683	0.40299	0.36576	0.0697	0.41947	0.061572	NA		NA
GO_TRNA_BINDING	44	0.079653	0.26536	0.028005	0.57725	0.16707	0.25974	0.066365	0.35922	0.14449	NA		NA
PID_RAC1_REG_PATHWAY	36	0.079716	0.51418	0.16095	0.1413	0.41464	0.3253	0.07161	0.36414	0.098772	NA		NA
GO_RESPONSE_TO_AXON_INJURY	47	0.079931	0.028265	0.15075	0.38687	0.54759	0.91612	0.35409	0.27235	0.060057	NA		NA
GO_PROTEIN_MODIFICATION_BY_SMALL_PROTEIN_REMOVAL	103	0.079952	0.1499	0.67468	0.55117	0.014783	0.25064	0.099043	0.62597	0.16747	NA		NA
GO_PHOSPHORYLATION	1168	0.07996	0.38844	0.29196	0.47868	0.59379	0.0051346	0.045713	0.42618	0.064533	NA		NA
GO_PROTEIN_TARGETING_TO_PLASMA_MEMBRANE	23	0.080157	0.23607	0.035944	0.075698	0.70396	0.37534	0.081327	0.027464	0.063627	NA		NA
REACTOME_REGULATORY_RNA_PATHWAYS	25	0.080266	0.19921	0.70423	0.39292	0.26097	0.0097354	0.091951	0.58615	0.13841	NA		NA
GO_EYE_PHOTORECEPTOR_CELL_DIFFERENTIATION	42	0.080385	0.67063	0.63671	0.19942	0.050194	0.10477	0.031308	0.11288	0.094893	NA		NA
GO_CATION_CATION_ANTIPORTER_ACTIVITY	23	0.080444	0.10176	0.43352	0.49752	0.37424	0.0070076	0.10676	0.20187	0.12628	NA		NA
GO_NEGATIVE_REGULATION_OF_EPITHELIAL_CELL_APOPTOTIC_PROCESS	35	0.08048	0.83276	0.014316	0.067182	0.19371	0.54696	0.016366	0.42883	0.11834	NA		NA
GO_MEMBRANE_BIOGENESIS	27	0.080854	0.19313	0.18279	0.024928	0.71783	0.93274	0.12471	0.012934	0.01655	NA		NA
GO_NUCLEAR_TRANSPORT	334	0.080867	0.66689	0.056419	0.29602	0.62966	0.0074462	0.031531	0.15472	0.087929	NA		NA
GO_RESPONSE_TO_LEAD_ION	19	0.08094	0.25421	0.15825	0.27257	0.54936	0.23876	0.08128	0.50761	0.085603	NA		NA
GO_VESICLE_DOCKING_INVOLVED_IN_EXOCYTOSIS	35	0.081121	0.07271	0.054952	0.91495	0.1458	0.24781	0.15559	0.020766	0.17063	NA		NA
GO_NEGATIVE_REGULATION_OF_RETINOIC_ACID_RECEPTOR_SIGNALING_PATHWAY	15	0.081369	0.23083	0.010489	0.25874	0.86729	0.32625	0.16308	0.40015	0.091986	NA		NA
GO_NUCLEAR_PORE	74	0.081526	0.40359	0.092266	0.17307	0.60372	0.28201	0.10397	0.076118	0.088969	NA		NA
GO_REGULATION_OF_CATABOLIC_PROCESS	699	0.081527	0.30747	0.4549	0.50996	0.21259	0.010666	0.039522	0.43273	0.089381	NA		NA
GO_CHAPERONE_MEDIATED_PROTEIN_COMPLEX_ASSEMBLY	13	0.081602	0.073225	0.63666	0.64953	0.40193	0.41984	0.19871	0.85763	0.054535	NA		NA
GO_REGULATION_OF_PROTEIN_POLYUBIQUITINATION	12	0.081607	0.019562	0.030928	0.10073	0.89108	0.73395	0.30047	0.11642	0.054493	NA		NA
GO_REGULATION_OF_CHOLESTEROL_EFFLUX	20	0.081721	0.43066	0.17335	0.0088755	0.21184	0.64549	0.023101	0.20643	0.052402	NA		NA
GO_CEREBRAL_CORTEX_DEVELOPMENT	100	0.082065	0.28255	0.90088	0.019228	0.050303	0.11935	0.13561	0.023778	0.038533	NA		NA
GO_CELL_DIFFERENTIATION_INVOLVED_IN_METANEPHROS_DEVELOPMENT	11	0.082297	0.15184	0.49231	0.0036858	0.92728	0.13814	0.11509	0.0099172	0.031758	NA		NA
GO_NUCLEAR_IMPORT	127	0.082368	0.27094	0.11931	0.62584	0.35636	0.074559	0.074171	0.016547	0.12741	NA		NA
GO_REGULATION_OF_TRANSPORT	1725	0.082375	0.0179	0.0051332	0.31878	0.72678	0.44764	0.26119	0.30419	0.041761	NA		NA
GO_INTRONIC_TRANSCRIPTION_REGULATORY_REGION_DNA_BINDING	12	0.082459	0.49811	0.55371	0.070889	0.31833	0.196	0.049736	0.036757	0.062206	NA		NA
GO_SODIUM_ION_TRANSMEMBRANE_TRANSPORTER_ACTIVITY	130	0.082567	0.3229	0.018045	0.21201	0.44232	0.40592	0.081311	0.36058	0.099541	NA		NA
GO_DNA_DIRECTED_RNA_POLYMERASE_II_CORE_COMPLEX	16	0.082662	0.21971	0.84291	0.28811	0.51089	0.037254	0.16034	0.32173	0.12998	NA		NA
GO_NEGATIVE_REGULATION_OF_CATABOLIC_PROCESS	196	0.082697	0.22771	0.43451	0.017429	0.67828	0.0048543	0.044803	0.049209	0.057275	NA		NA
REACTOME_VIRAL_MESSENGER_RNA_SYNTHESIS	14	0.082729	0.2811	0.59213	0.46308	0.62213	0.012423	0.12643	0.4449	0.16029	NA		NA
GO_TRANSMEMBRANE_TRANSPORTER_ACTIVITY	939	0.082785	0.062034	0.021611	0.29797	0.22225	0.58988	0.13477	0.027367	0.080986	NA		NA
REACTOME_BASE_FREE_SUGAR_PHOSPHATE_REMOVAL_VIA_THE_SINGLE_NUCLEOTIDE_REPLACEMENT_PATHWAY	10	0.082877	0.1631	0.010668	0.30254	0.5415	0.77627	0.10193	0.40313	0.12464	NA		NA
GO_PHOSPHOLIPID_BINDING	337	0.082896	0.85415	0.079499	0.32475	0.0050658	0.47725	0.016013	0.68212	0.18698	NA		NA
BIOCARTA_EIF4_PATHWAY	24	0.083042	0.16818	0.21495	0.22484	0.070573	0.53331	0.13347	0.082072	0.07236	NA		NA
GO_RENAL_VESICLE_DEVELOPMENT	14	0.083042	0.072966	0.27781	0.48464	0.36536	0.14023	0.18345	0.057171	0.094454	NA		NA
GO_AXONAL_GROWTH_CONE	19	0.083148	0.035613	0.20471	0.39267	0.73732	0.15095	0.17733	0.097703	0.083453	NA		NA
GO_HISTONE_METHYLATION	79	0.083238	0.024856	0.33642	0.065536	0.42121	0.83671	0.28432	0.10081	0.070573	NA		NA
GO_MANGANESE_ION_TRANSPORT	13	0.083497	0.70282	0.2163	0.20307	0.020021	0.44152	0.027659	0.13797	0.1058	NA		NA
GO_AMINO_ACID_BETAINE_TRANSPORT	14	0.083896	0.010487	0.27998	0.60644	0.60776	0.87719	0.47677	0.69192	0.052638	NA		NA
REACTOME_ROLE_OF_SECOND_MESSENGERS_IN_NETRIN1_SIGNALING	8	0.084028	0.2646	0.62374	0.30297	0.032797	0.16621	0.14608	0.22036	0.090092	NA		NA
GO_POSITIVE_REGULATION_OF_CATION_CHANNEL_ACTIVITY	37	0.084147	0.028356	0.017429	0.40525	0.45015	0.83671	0.20907	0.069843	0.072875	NA		NA
REACTOME_NRAGE_SIGNALS_DEATH_THROUGH_JNK	37	0.084489	0.45136	0.38822	0.055442	0.26255	0.29026	0.064336	0.13341	0.07328	NA		NA
GO_REGULATION_OF_RECEPTOR_BINDING	16	0.084498	0.022224	0.45795	0.10247	0.7681	0.14134	0.28868	0.13403	0.039773	NA		NA
REACTOME_PROTEIN_FOLDING	49	0.084655	0.54752	0.59985	0.056274	0.1709	0.32973	0.10263	0.14948	0.07827	NA		NA
GO_RETINA_DEVELOPMENT_IN_CAMERA_TYPE_EYE	128	0.08476	0.43284	0.16144	0.28933	0.29822	0.057141	0.067614	0.00077917	0.15974	NA		NA
PID_S1P_S1P4_PATHWAY	13	0.084871	0.14393	0.071196	0.74244	0.035587	0.31356	0.1623	0.42216	0.1427	NA		NA
GO_SPINAL_CORD_DEVELOPMENT	102	0.085059	0.067388	0.75976	0.34559	0.061362	0.26515	0.17055	0.73493	0.071334	NA		NA
GO_NEGATIVE_REGULATION_OF_FIBROBLAST_GROWTH_FACTOR_RECEPTOR_SIGNALING_PATHWAY	11	0.085234	0.10381	0.098229	0.49468	0.34713	0.48906	0.17699	0.72238	0.10388	NA		NA
REACTOME_SIGNALING_BY_ERBB2	96	0.085398	0.1117	0.38719	0.67956	0.065272	0.078687	0.10007	0.12401	0.11894	NA		NA
GO_INSULIN_LIKE_GROWTH_FACTOR_RECEPTOR_SIGNALING_PATHWAY	14	0.085649	0.28733	0.63579	0.12044	0.14411	0.013542	0.062684	0.012823	0.081453	NA		NA
GO_SULFOTRANSFERASE_ACTIVITY	48	0.085863	0.22591	0.52312	0.28796	0.16916	0.14238	0.11888	0.062157	0.078645	NA		NA
GO_CHROMATIN_DNA_BINDING	74	0.085931	0.022295	0.039814	0.3396	0.35896	0.11282	0.10887	0.11438	0.12903	NA		NA
GO_OLFACTORY_BULB_INTERNEURON_DIFFERENTIATION	14	0.086008	0.083462	0.64119	0.72435	0.25588	0.032103	0.19843	0.11421	0.10202	NA		NA
GO_SUCKLING_BEHAVIOR	13	0.086086	0.098007	0.98401	0.10182	0.26401	0.3277	0.19415	0.35463	0.10791	NA		NA
GO_MYELOID_CELL_DIFFERENTIATION	179	0.086337	0.23009	0.017176	0.59687	0.44559	0.087406	0.049607	0.20955	0.19404	NA		NA
GO_EPHRIN_RECEPTOR_BINDING	23	0.086409	0.045517	0.58283	0.067673	0.62914	0.11301	0.2227	0.0048939	0.045258	NA		NA
GO_SYMPATHETIC_NERVOUS_SYSTEM_DEVELOPMENT	21	0.086472	0.20971	0.20398	0.18324	0.19955	0.23902	0.11261	0.40841	0.077174	NA		NA
Synapse_Intracellulartrafficking	75	0.086498	0.15745	0.076778	0.16653	0.10603	0.45094	0.15854	0.19513	0.16673	NA		NA
GO_REGULATION_OF_ENDOPLASMIC_RETICULUM_STRESS_INDUCED_INTRINSIC_APOPTOTIC_SIGNALING_PATHWAY	29	0.086638	0.38603	0.52164	0.003051	0.16404	0.17793	0.040696	0.032796	0.046366	NA		NA
KEGG_TYPE_II_DIABETES_MELLITUS	46	0.086665	0.068788	0.11625	0.46028	0.33312	0.37013	0.16806	0.089762	0.080441	NA		NA
GO_ATP_BIOSYNTHETIC_PROCESS	34	0.086684	0.066692	0.078326	0.40322	0.58745	0.34287	0.21358	0.12617	0.078162	NA		NA
ST_PHOSPHOINOSITIDE_3_KINASE_PATHWAY	34	0.086704	0.23036	0.28334	0.54734	0.20129	0.026427	0.12074	0.26147	0.076666	NA		NA
GO_CELL_MATURATION	127	0.086754	0.0023885	0.40575	0.44185	0.42177	0.53817	0.32781	0.27754	0.043534	NA		NA
GO_REGULATION_OF_MORPHOGENESIS_OF_A_BRANCHING_STRUCTURE	50	0.086959	0.25872	0.019452	0.30542	0.81	0.061605	0.047409	0.65982	0.14396	NA		NA
PID_IGF1_PATHWAY	30	0.086964	0.19042	0.72988	0.1934	0.17386	0.032575	0.1052	0.18378	0.091398	NA		NA
GO_BONE_DEVELOPMENT	151	0.087225	0.032798	0.24313	0.74793	0.14602	0.034738	0.15297	0.080198	0.14432	NA		NA
PID_AR_PATHWAY	59	0.08731	0.33603	0.049291	0.098369	0.34556	0.51205	0.073904	0.094823	0.055044	NA		NA
GO_EMBRYONIC_HINDLIMB_MORPHOGENESIS	28	0.087319	0.14278	0.10767	0.16756	0.30521	0.72198	0.11118	0.16655	0.091297	NA		NA
GO_REGULATION_OF_MUSCLE_TISSUE_DEVELOPMENT	100	0.087467	0.76322	0.02474	0.92093	0.28345	0.035374	0.039797	0.51196	0.18538	NA		NA
GO_DEPHOSPHORYLATION	270	0.087492	0.59936	0.93289	0.094172	0.00070483	0.2786	0.044783	0.2272	0.063053	NA		NA
GO_CARDIAC_CONDUCTION	79	0.087581	0.0016656	0.49807	0.17899	0.23316	0.78126	0.33834	0.009568	0.041705	NA		NA
GO_NEUROTROPHIN_SIGNALING_PATHWAY	23	0.087743	0.25404	0.07699	0.30694	0.24097	0.31159	0.07915	0.24782	0.11844	NA		NA
GO_CLATHRIN_COAT_ASSEMBLY	12	0.087765	0.015939	0.036403	0.7848	0.59082	0.05738	0.34	0.14317	0.14193	NA		NA
GO_RESPONSE_TO_ALCOHOL	351	0.088464	0.60897	0.016764	0.14159	0.58861	0.19952	0.029512	0.60868	0.14664	NA		NA
Synapse_RPSFB	67	0.088571	0.10708	0.093423	0.39426	0.50644	0.79665	0.22354	0.029219	0.082232	NA		NA
GO_REGULATION_OF_CALCIUM_ION_DEPENDENT_EXOCYTOSIS	77	0.08874	0.076368	0.0062838	0.062064	0.2272	0.82848	0.10885	0.29453	0.088728	NA		NA
GO_POSITIVE_REGULATION_OF_TRANSCRIPTION_FROM_RNA_POLYMERASE_I_PROMOTER	13	0.089324	0.66822	0.25207	0.080608	0.10184	0.30509	0.037354	0.12579	0.064987	NA		NA
GO_CELL_CELL_CONTACT_ZONE	62	0.089518	0.092575	0.87731	0.46433	0.07825	0.057511	0.15003	0.17651	0.091843	NA		NA
GO_RECEPTOR_INTERNALIZATION	49	0.089522	0.48253	0.26941	0.0022944	0.86584	0.069558	0.040988	0.12727	0.038768	NA		NA
GO_NEUROTRANSMITTER_BIOSYNTHETIC_PROCESS	14	0.08953	0.69111	0.16055	0.093183	0.51814	0.088135	0.041688	0.00085387	0.10691	NA		NA
GO_POSITIVE_REGULATION_OF_RENAL_SODIUM_EXCRETION	12	0.089595	0.13901	0.17369	0.10952	0.30221	0.4997	0.19955	0.048558	0.080769	NA		NA
GO_RRNA_METHYLTRANSFERASE_ACTIVITY	13	0.089822	0.36268	0.73211	0.051893	0.079133	0.71615	0.012939	0.050646	0.10117	NA		NA
GO_HISTONE_PHOSPHORYLATION	25	0.090016	0.3526	0.03099	0.3341	0.65128	0.023496	0.054217	0.29188	0.12746	NA		NA
GO_POSITIVE_REGULATION_OF_MUSCLE_TISSUE_DEVELOPMENT	55	0.09005	0.66323	0.0085115	0.89647	0.52513	0.077335	0.054193	0.6116	0.22963	NA		NA
GO_SODIUM_ION_TRANSPORT	140	0.090256	0.11426	0.028112	0.63355	0.077781	0.42578	0.13708	0.31424	0.14181	NA		NA
BIOCARTA_RARRXR_PATHWAY	15	0.090269	0.61551	0.13717	0.053278	0.211	0.073674	0.024504	0.31323	0.14925	NA		NA
GO_CUL4_RING_E3_UBIQUITIN_LIGASE_COMPLEX	24	0.090757	0.29834	0.85065	0.17639	0.19424	0.15154	0.15265	0.28125	0.12846	NA		NA
GO_AXIS_SPECIFICATION	84	0.09097	0.43106	0.45638	0.077155	0.5177	0.045866	0.061002	0.28553	0.099383	NA		NA
BIOCARTA_G1_PATHWAY	28	0.091206	0.66162	0.40887	0.37607	0.014906	0.59954	0.068083	0.3678	0.13388	NA		NA
GO_IONOTROPIC_GLUTAMATE_RECEPTOR_SIGNALING_PATHWAY	23	0.091234	0.51497	0.23105	0.23421	0.12556	0.17407	0.060256	0.36739	0.11134	NA		NA
GO_NEGATIVE_REGULATION_OF_CALCIUM_ION_DEPENDENT_EXOCYTOSIS	9	0.091267	0.095027	0.63592	0.58756	0.036554	0.25622	0.18282	0.72781	0.12332	NA		NA
FMRP_targets_(overlap_Ascano_et_al._2012_and_Autism)	76	0.091308	0.26238	0.33898	0.034858	0.39435	0.44935	0.062665	0.55015	0.065044	NA		NA
REACTOME_REGULATION_OF_GENE_EXPRESSION_IN_BETA_CELLS	20	0.091316	0.60941	0.37378	0.013837	0.47878	0.01584	0.041138	0.073831	0.04912	NA		NA
GO_PROTEIN_EXPORT_FROM_NUCLEUS	30	0.091329	0.26058	0.031402	0.23806	0.76749	0.049718	0.055819	0.76461	0.096802	NA		NA
GO_MUSCLE_CONTRACTION	226	0.09146	0.009634	0.55771	0.066637	0.80381	0.66164	0.45606	0.19332	0.033867	NA		NA
REACTOME_METABOLISM_OF_PROTEINS	398	0.091583	0.17525	0.29669	0.63659	0.27041	0.40055	0.27803	0.23784	0.10228	NA		NA
SIG_BCR_SIGNALING_PATHWAY	44	0.091668	0.43331	0.1406	0.50344	0.17247	0.17484	0.068442	0.11924	0.08783	NA		NA
GO_ACETYLCHOLINE_RECEPTOR_ACTIVITY	30	0.091841	0.052669	0.41196	0.66225	0.028231	0.31963	0.14472	0.015966	0.12614	NA		NA
GO_MCM_COMPLEX	11	0.091943	0.67017	0.19595	0.06623	0.38507	0.39671	0.027318	0.67466	0.10232	NA		NA
Glia_Astrocytes_Cell-cellsignaling	44	0.091956	0.0046332	0.25444	0.6559	0.15379	0.70533	0.52535	0.037544	0.13245	NA		NA
GO_CELLULAR_RESPONSE_TO_OSMOTIC_STRESS	20	0.092339	0.76856	0.22957	0.053785	0.21397	0.67116	0.034077	0.7718	0.10214	NA		NA
GO_EMBRYONIC_SKELETAL_SYSTEM_MORPHOGENESIS	90	0.09235	0.012817	0.69589	0.40291	0.42453	0.19674	0.35781	0.32177	0.099676	NA		NA
REACTOME_MRNA_DECAY_BY_5_TO_3_EXORIBONUCLEASE	14	0.092727	0.59974	0.057584	0.56495	0.70083	0.085721	0.063434	0.30209	0.12126	NA		NA
REACTOME_RAP1_SIGNALLING	16	0.093006	0.030175	0.29088	0.59062	0.068913	0.32356	0.16741	0.21698	0.11505	NA		NA
GO_GLUTAMATE_RECEPTOR_SIGNALING_PATHWAY	39	0.093053	0.59052	0.095737	0.2496	0.19607	0.15623	0.046642	0.18752	0.12507	NA		NA
GO_CEREBELLAR_PURKINJE_CELL_LAYER_DEVELOPMENT	23	0.093151	0.11759	0.52622	0.65934	0.0031717	0.3107	0.10908	0.14815	0.11568	NA		NA
GO_MATING_BEHAVIOR	22	0.093335	0.048958	0.4128	0.63081	0.76741	0.29178	0.47632	0.54199	0.072175	NA		NA
GO_PROTEIN_KINASE_A_BINDING	39	0.093353	0.38474	0.030758	0.8474	0.3504	0.1978	0.060731	0.69405	0.1944	NA		NA
REACTOME_CRMPS_IN_SEMA3A_SIGNALING	13	0.093621	0.0095796	0.35421	0.15596	0.72696	0.4375	0.3741	0.1312	0.06195	NA		NA
GO_REGULATION_OF_RESPIRATORY_GASEOUS_EXCHANGE	20	0.093856	0.14124	0.16862	0.0049864	0.92234	0.56983	0.24543	0.69077	0.034782	NA		NA
GO_INTRACELLULAR_PROTEIN_TRANSPORT	743	0.093917	0.11854	0.014323	0.67416	0.57329	0.30238	0.1718	0.17209	0.12427	NA		NA
GO_RECEPTOR_COMPLEX	313	0.093969	0.047209	0.11208	0.54249	0.027968	0.90123	0.19056	0.1052	0.16357	NA		NA
KEGG_SPLICEOSOME	122	0.094013	0.81579	0.21853	0.56482	0.31972	0.3791	0.10007	0.18746	0.084368	NA		NA
GO_HISTONE_MRNA_CATABOLIC_PROCESS	14	0.094319	0.16393	0.1079	0.058114	0.37329	0.57789	0.16807	0.12487	0.093149	NA		NA
GO_POSITIVE_REGULATION_OF_CARDIAC_MUSCLE_TISSUE_DEVELOPMENT	29	0.094352	0.74062	0.0092687	0.73286	0.64127	0.056669	0.036745	0.85853	0.21318	NA		NA
GO_INORGANIC_ANION_TRANSPORT	118	0.09442	0.33139	0.0083769	0.33253	0.47605	0.28032	0.1113	0.081202	0.15653	NA		NA
GO_CHROMOSOME_ORGANIZATION_INVOLVED_IN_MEIOTIC_CELL_CYCLE	50	0.094452	0.46766	0.60005	0.52208	0.35491	0.096865	0.20973	0.00017576	0.066315	NA		NA
GO_PHOSPHATE_CONTAINING_COMPOUND_METABOLIC_PROCESS	1885	0.094577	0.47665	0.33291	0.2008	0.40075	0.20545	0.081101	0.42724	0.071593	NA		NA
GO_AUDITORY_RECEPTOR_CELL_MORPHOGENESIS	13	0.094617	0.28936	0.32711	0.8167	0.0011814	0.25333	0.040974	0.075082	0.21501	NA		NA
GO_RRNA_BINDING	54	0.094648	0.50457	0.23935	0.08924	0.32839	0.2212	0.053966	0.27322	0.11207	NA		NA
REACTOME_TGF_BETA_RECEPTOR_SIGNALING_ACTIVATES_SMADS	24	0.094736	0.14315	0.55344	0.9021	0.25599	0.15509	0.20534	0.37153	0.31204	NA		NA
Glia_Astrocytes_DNAmetabolism_RNAmetabolism	60	0.095221	0.13308	0.085997	0.76916	0.72975	0.26333	0.19823	0.38883	0.29044	NA		NA
GO_RESPONSE_TO_METAL_ION	324	0.095479	0.36014	0.0033096	0.16867	0.716	0.47993	0.05872	0.76376	0.10112	NA		NA
GO_NEGATIVE_REGULATION_OF_MRNA_SPLICING_VIA_SPLICEOSOME	18	0.095711	0.22788	0.60127	0.21858	0.43691	0.14344	0.16236	0.5186	0.11302	NA		NA
GO_HETEROCHROMATIN	62	0.095855	0.011431	0.21572	0.53989	0.2528	0.064316	0.15165	0.20064	0.091413	NA		NA
BIOCARTA_VIP_PATHWAY	26	0.095966	0.36803	0.33648	0.12948	0.030572	0.75145	0.11571	0.4084	0.088057	NA		NA
GO_CELLULAR_SODIUM_ION_HOMEOSTASIS	18	0.096002	0.18829	0.4824	0.23533	0.047074	0.7005	0.17404	0.16229	0.12996	NA		NA
GO_EPHRIN_RECEPTOR_ACTIVITY	19	0.096096	0.44548	0.61497	0.075802	0.19981	0.20334	0.050833	0.045468	0.095055	NA		NA
PID_TCR_RAS_PATHWAY	13	0.096373	0.7949	0.014607	0.21855	0.04996	0.44087	0.021917	0.15158	0.1556	NA		NA
GO_GOLGI_TO_VACUOLE_TRANSPORT	27	0.096576	0.38162	0.0514	0.45504	0.33662	0.37163	0.044651	0.060109	0.16326	NA		NA
GO_C_TERMINAL_PROTEIN_AMINO_ACID_MODIFICATION	13	0.096822	0.22027	0.59904	0.278	0.61116	0.066365	0.15333	0.074636	0.07093	NA		NA
GO_BLOC_COMPLEX	20	0.09696	0.85936	0.022858	0.90588	0.025616	0.41975	0.027507	0.086362	0.37978	NA		NA
GO_TELOMERE_LOCALIZATION	11	0.097315	0.36815	0.4902	0.37908	0.31259	0.23348	0.16457	0.12414	0.067124	NA		NA
REACTOME_PI_3K_CASCADE	53	0.097349	0.36108	0.47886	0.31179	0.035221	0.10346	0.063937	0.12346	0.10456	NA		NA
GO_NUCLEAR_INNER_MEMBRANE	51	0.097455	0.27866	0.69307	0.30567	0.49792	0.12179	0.10974	0.50441	0.078055	NA		NA
KEGG_RENIN_ANGIOTENSIN_SYSTEM	15	0.097518	0.27148	0.086214	0.719	0.23123	0.075507	0.12724	0.013525	0.16034	NA		NA
GO_POLY_PURINE_TRACT_BINDING	17	0.097625	0.49647	0.041815	0.43202	0.34925	0.080194	0.069069	0.30979	0.11275	NA		NA
GO_WATER_SOLUBLE_VITAMIN_METABOLIC_PROCESS	84	0.097691	0.44959	0.34035	0.019974	0.017894	0.61008	0.042782	0.17066	0.10574	NA		NA
GO_CYTOPLASMIC_SIDE_OF_MEMBRANE	162	0.097874	0.17635	0.41763	0.56138	0.16947	0.1233	0.092235	0.16337	0.13993	NA		NA
GO_POSITIVE_REGULATION_OF_CARDIAC_MUSCLE_CELL_PROLIFERATION	19	0.098039	0.57575	0.026912	0.55233	0.67781	0.014694	0.047512	0.40684	0.16558	NA		NA
BIOCARTA_PYK2_PATHWAY	28	0.098353	0.10815	0.074739	0.93882	0.048326	0.24217	0.2336	0.68461	0.19164	NA		NA
GO_UBIQUITIN_LIKE_PROTEIN_SPECIFIC_PROTEASE_ACTIVITY	86	0.098498	0.25764	0.92858	0.57837	0.00087245	0.1523	0.12131	0.54158	0.24693	NA		NA
REACTOME_RESPONSE_TO_ELEVATED_PLATELET_CYTOSOLIC_CA2_	74	0.098539	0.53037	0.21392	0.67521	0.29916	0.24529	0.11469	0.23288	0.15416	NA		NA
GO_RNA_POLYMERASE_II_REPRESSING_TRANSCRIPTION_FACTOR_BINDING	27	0.098885	0.46114	0.0021715	0.48583	0.58764	0.36939	0.13049	0.43695	0.16082	NA		NA
GO_REGULATION_OF_SHORT_TERM_NEURONAL_SYNAPTIC_PLASTICITY	13	0.098979	0.064295	0.4628	0.29572	0.1841	0.39249	0.23838	0.031712	0.081166	NA		NA
GO_CELLULAR_RESPONSE_TO_UV	63	0.099106	0.23292	0.86979	0.11793	0.167	0.43178	0.047856	0.11354	0.19465	NA		NA
GO_U2_SNRNP	17	0.099114	0.50855	0.32129	0.48949	0.011764	0.23923	0.14578	0.052651	0.18669	NA		NA
GO_NEGATIVE_REGULATION_OF_SMOOTH_MUSCLE_CELL_MIGRATION	16	0.099283	0.17497	0.51416	0.14461	0.63682	0.21714	0.17526	0.047015	0.064293	NA		NA
Glia_Oligodenrocytes_DNAmetabolism_Genetranscription	124	0.09945	0.10542	0.077713	0.42357	0.3874	0.021213	0.16339	0.14826	0.115	NA		NA
GO_POSITIVE_REGULATION_OF_NOTCH_SIGNALING_PATHWAY	34	0.09945	0.49419	0.094031	0.18124	0.39011	0.45289	0.10016	0.26613	0.11435	NA		NA
GO_PHOSPHATIDYLINOSITOL_MONOPHOSPHATE_PHOSPHATASE_ACTIVITY	11	0.099495	0.53635	0.45847	0.16104	0.0016328	0.84863	0.070356	0.22258	0.10344	NA		NA
GO_PROTEIN_SUMOYLATION	111	0.099576	0.067407	0.32763	0.44938	0.29247	0.7256	0.2456	0.043176	0.20941	NA		NA
GO_FOLIC_ACID_METABOLIC_PROCESS	17	0.099622	0.2541	0.22234	0.074036	0.61035	0.43253	0.13455	0.20761	0.070341	NA		NA
GO_PEPTIDE_ANTIGEN_BINDING	26	0.099823	0.056484	0.56678	0.28454	0.066878	0.58182	0.25445	0.00018525	0.11705	NA		NA
GO_REGULATION_OF_HISTONE_DEACETYLATION	21	0.099865	0.035966	0.17508	0.5014	0.65707	0.45737	0.14839	0.22689	0.10212	NA		NA
GO_REGULATION_OF_CALCIUM_ION_TRANSPORT_INTO_CYTOSOL	89	0.099882	0.0020796	0.066173	0.71226	0.72321	0.83176	0.5115	0.59483	0.073832	NA		NA
GO_REGULATION_OF_NUCLEAR_CELL_CYCLE_DNA_REPLICATION	10	0.099922	0.1098	0.27178	0.05207	0.70798	0.40547	0.26537	0.15233	0.041618	NA		NA
GO_LYSINE_ACETYLATED_HISTONE_BINDING	16	0.099948	0.14081	0.23637	0.061437	0.70485	0.25931	0.15332	0.1433	0.070214	NA		NA
REACTOME_CHOLESTEROL_BIOSYNTHESIS	20	0.10003	0.17767	0.078047	0.49281	0.21804	0.8776	0.09454	0.36508	0.077408	NA		NA
KEGG_REGULATION_OF_ACTIN_CYTOSKELETON	200	0.10021	0.3908	0.50395	0.81362	0.005156	0.054994	0.073484	0.64845	0.16586	NA		NA
GO_MUSCLE_CELL_DIFFERENTIATION	232	0.10039	0.10067	0.17809	0.11047	0.38549	0.55709	0.18693	0.089565	0.075221	NA		NA
GO_NEUROMUSCULAR_SYNAPTIC_TRANSMISSION	26	0.10049	0.0045506	0.309	0.35684	0.092019	0.82091	0.36308	0.0093894	0.084556	NA		NA
GO_POSITIVE_REGULATION_OF_ACTION_POTENTIAL	11	0.10062	0.28219	0.19209	0.08709	0.067227	0.90843	0.11498	0.013982	0.085435	NA		NA
BIOCARTA_CALCINEURIN_PATHWAY	18	0.10067	0.25603	0.26133	0.57498	0.015412	0.47784	0.24305	0.039022	0.11907	NA		NA
GO_REGULATION_OF_CHOLESTEROL_BIOSYNTHETIC_PROCESS	13	0.10082	0.28746	0.46421	0.091483	0.26865	0.44732	0.10637	0.34391	0.095547	NA		NA
GO_LATERAL_PLASMA_MEMBRANE	49	0.10102	0.41211	0.17996	0.1005	0.56021	0.1396	0.054406	0.20034	0.083855	NA		NA
GO_CALMODULIN_BINDING	170	0.1011	0.10294	0.3537	0.21693	0.034014	0.84887	0.25001	0.099635	0.033653	NA		NA
REACTOME_SYNTHESIS_SECRETION_AND_INACTIVATION_OF_GIP	12	0.10129	0.1945	0.34716	0.22746	0.27249	0.16554	0.13184	0.32325	0.17981	NA		NA
GO_SISTER_CHROMATID_COHESION	106	0.10155	0.15293	0.16428	0.72267	0.78983	0.024882	0.19029	0.7903	0.36187	NA		NA
GO_O_GLYCAN_PROCESSING	55	0.10178	0.1202	0.23186	0.22556	0.36814	0.38515	0.17282	0.49999	0.099228	NA		NA
GO_NEGATIVE_REGULATION_OF_OSSIFICATION	64	0.1022	0.2647	0.025009	0.73865	0.72179	0.06306	0.14143	0.067063	0.15897	NA		NA
GO_ORGANONITROGEN_COMPOUND_METABOLIC_PROCESS	1692	0.10227	0.58382	0.1267	0.01033	0.62643	0.41488	0.051636	0.042477	0.082341	NA		NA
PID_P75_NTR_PATHWAY	61	0.10228	0.01949	0.10345	0.41032	0.67891	0.12587	0.32989	0.042182	0.11311	NA		NA
GO_VISUAL_BEHAVIOR	48	0.10243	0.38577	0.5408	0.013747	0.13576	0.44041	0.10055	0.039025	0.07354	NA		NA
GO_PHOSPHOPROTEIN_BINDING	56	0.10287	0.084494	0.093261	0.69516	0.37024	0.29404	0.33513	0.056605	0.082575	NA		NA
GO_TRANSMEMBRANE_RECEPTOR_PROTEIN_PHOSPHATASE_ACTIVITY	17	0.10287	0.22782	0.11467	0.23062	0.46263	0.49323	0.16972	0.24358	0.089848	NA		NA
GO_POSITIVE_REGULATION_OF_TRANSCRIPTION_FROM_RNA_POLYMERASE_II_PROMOTER_INVOLVED_IN_CELLULAR_RESPONSE_TO_CHEMICAL_STIMULUS	27	0.10329	0.2187	0.73253	0.48394	0.23843	0.050872	0.10914	0.52393	0.1529	NA		NA
PID_FGF_PATHWAY	55	0.10337	0.29987	0.46052	0.91765	0.029988	0.0069042	0.13193	0.46084	0.19176	NA		NA
GO_ANTIGEN_BINDING	79	0.1034	0.021525	0.42756	0.20171	0.13429	0.80346	0.33089	0.0016421	0.09523	NA		NA
KEGG_LYSOSOME	116	0.1036	0.2705	0.30157	0.22499	0.17075	0.30619	0.11577	0.024492	0.067909	NA		NA
GO_POSITIVE_REGULATION_OF_CELL_JUNCTION_ASSEMBLY	23	0.10363	0.44571	0.31192	0.31699	0.42432	0.28052	0.12121	0.055039	0.13651	NA		NA
GO_VENTRAL_SPINAL_CORD_INTERNEURON_DIFFERENTIATION	17	0.10372	0.10762	0.40898	0.036493	0.13124	0.6424	0.20195	0.25032	0.060257	NA		NA
GO_CELL_CELL_SIGNALING	728	0.10372	0.15204	0.012753	0.34239	0.20199	0.37877	0.13797	0.041421	0.17945	NA		NA
GO_ECTODERMAL_PLACODE_DEVELOPMENT	14	0.10377	0.40667	0.15579	0.73976	0.03545	0.37362	0.082131	0.53147	0.17309	NA		NA
GO_CEREBRAL_CORTEX_RADIALLY_ORIENTED_CELL_MIGRATION	26	0.10381	0.75147	0.40944	0.054482	0.26981	0.1122	0.029478	0.32235	0.095882	NA		NA
GO_REGULATION_OF_TELOMERE_MAINTENANCE	61	0.10395	0.14797	0.12085	0.1888	0.39976	0.39431	0.14708	0.12545	0.088916	NA		NA
BIOCARTA_CARDIACEGF_PATHWAY	18	0.10406	0.67694	0.074399	0.71579	0.009847	0.21258	0.064819	0.22575	0.21789	NA		NA
GO_CONNECTIVE_TISSUE_DEVELOPMENT	185	0.10421	0.065522	0.51847	0.59601	0.16977	0.10922	0.11214	0.41539	0.10551	NA		NA
GO_REGULATION_OF_NUCLEAR_TRANSCRIBED_MRNA_POLY_A_TAIL_SHORTENING	11	0.10432	0.040152	0.69802	0.11755	0.87432	0.022639	0.29507	0.48548	0.052849	NA		NA
GO_NUCLEAR_HETEROCHROMATIN	31	0.10464	0.01949	0.12079	0.74749	0.60659	0.054997	0.20609	0.28219	0.12001	NA		NA
GO_PROLINE_RICH_REGION_BINDING	19	0.10467	0.38038	0.056703	0.56446	0.075387	0.54372	0.11366	0.37547	0.16291	NA		NA
PID_CDC42_REG_PATHWAY	25	0.10468	0.40619	0.049363	0.24185	0.22364	0.66324	0.13625	0.51099	0.12923	NA		NA
GO_SUBSTRATE_INDEPENDENT_TELENCEPHALIC_TANGENTIAL_MIGRATION	12	0.10475	0.29732	0.3154	0.28266	0.02451	0.57975	0.091854	0.64466	0.12942	NA		NA
KEGG_PHOSPHATIDYLINOSITOL_SIGNALING_SYSTEM	74	0.10481	0.2092	0.22319	0.17155	0.27863	0.74099	0.16935	0.42661	0.077059	NA		NA
GO_ENDOCHONDRAL_BONE_MORPHOGENESIS	44	0.10544	0.2691	0.314	0.78274	0.38565	0.00402	0.13003	0.44236	0.17627	NA		NA
GO_REGULATION_OF_EXOCYTOSIS	172	0.10548	0.52593	0.0047143	0.0037689	0.074521	0.80064	0.041304	0.32077	0.1054	NA		NA
GO_REGULATION_OF_GENE_EXPRESSION_BY_GENETIC_IMPRINTING	15	0.1056	0.34538	0.50728	0.46289	0.11707	0.048048	0.17431	0.037735	0.16562	NA		NA
GO_CELLULAR_MACROMOLECULAR_COMPLEX_ASSEMBLY	659	0.10568	0.4752	0.13739	0.26292	0.46003	0.16246	0.10818	0.90073	0.14693	NA		NA
BIOCARTA_P27_PATHWAY	13	0.10569	0.54984	0.58006	0.37736	0.0059002	0.56649	0.095474	0.39213	0.14736	NA		NA
GO_VASCULAR_ENDOTHELIAL_GROWTH_FACTOR_SIGNALING_PATHWAY	14	0.10594	0.063586	0.11979	0.8828	0.66872	0.031851	0.25816	0.25464	0.17357	NA		NA
GO_PHOSPHORIC_ESTER_HYDROLASE_ACTIVITY	350	0.10614	0.81481	0.89173	0.037349	0.0073517	0.09766	0.039622	0.10182	0.078867	NA		NA
GO_STARTLE_RESPONSE	23	0.10632	0.29677	0.30773	0.099611	0.40832	0.14727	0.11725	0.15007	0.073912	NA		NA
GO_RIBONUCLEOSIDE_TRIPHOSPHATE_BIOSYNTHETIC_PROCESS	48	0.10645	0.045463	0.036842	0.53961	0.40462	0.5059	0.22063	0.054988	0.12862	NA		NA
GO_FOREBRAIN_GENERATION_OF_NEURONS	61	0.10646	0.0045377	0.26206	0.65191	0.31747	0.35067	0.27056	0.32859	0.054598	NA		NA
GO_REGULATION_OF_POSTTRANSCRIPTIONAL_GENE_SILENCING	20	0.10664	0.19696	0.3376	0.60626	0.58536	0.24245	0.43791	0.53038	0.18055	NA		NA
Synapse_intracellularsignaltransduction	147	0.10676	0.1706	0.059257	0.96514	0.1803	0.032838	0.2291	0.44863	0.24393	NA		NA
GO_REGULATION_OF_GOLGI_ORGANIZATION	12	0.10681	0.2671	0.054092	0.76833	0.25078	0.29031	0.1286	0.11764	0.13228	NA		NA
GO_LAMININ_BINDING	30	0.10692	0.23925	0.14894	0.24861	0.29475	0.74164	0.15885	0.053603	0.15883	NA		NA
GO_INTRAMOLECULAR_TRANSFERASE_ACTIVITY_PHOSPHOTRANSFERASES	10	0.10698	0.05065	0.09991	0.19505	0.61115	0.67016	0.3956	0.13343	0.09295	NA		NA
GO_HEMATOPOIETIC_STEM_CELL_DIFFERENTIATION	12	0.10713	0.1961	0.024107	0.51244	0.35646	0.51766	0.16228	0.53349	0.14385	NA		NA
GO_REGULATION_OF_CARDIAC_MUSCLE_CELL_DIFFERENTIATION	19	0.10724	0.58314	0.35208	0.78399	0.30879	0.091384	0.074683	0.89846	0.19134	NA		NA
GO_BEHAVIORAL_RESPONSE_TO_PAIN	13	0.10729	0.076236	0.061509	0.018485	0.79995	0.99672	0.33742	0.098202	0.032519	NA		NA
GO_METANEPHROS_DEVELOPMENT	77	0.10736	0.13642	0.42555	0.65554	0.54083	0.033741	0.099681	0.24682	0.13984	NA		NA
GO_NEGATIVE_REGULATION_OF_CELLULAR_CATABOLIC_PROCESS	151	0.10745	0.15065	0.56372	0.014933	0.68282	0.0070472	0.088202	0.065538	0.064369	NA		NA
GO_RIBOSOME	206	0.10765	0.71404	0.13602	0.18713	0.51724	0.46566	0.081044	0.42979	0.16688	NA		NA
GO_REGULATION_OF_TYPE_I_INTERFERON_MEDIATED_SIGNALING_PATHWAY	38	0.10769	0.098957	0.14464	0.1388	0.71012	0.7852	0.26139	0.038262	0.08868	NA		NA
GO_MYOTUBE_CELL_DEVELOPMENT	27	0.10779	0.1676	0.019552	0.42932	0.09132	0.83951	0.20139	0.4599	0.13425	NA		NA
GO_POSITIVE_REGULATION_OF_HISTONE_DEACETYLATION	14	0.10783	0.087393	0.095131	0.3827	0.64985	0.3747	0.099892	0.061988	0.1368	NA		NA
KEGG_VIBRIO_CHOLERAE_INFECTION	52	0.10793	0.38832	0.15868	0.41621	0.057157	0.18425	0.10565	0.12521	0.18004	NA		NA
GO_CYTOPLASMIC_VESICLE_PART	571	0.10808	0.21166	0.028782	0.86444	0.24869	0.47274	0.17102	0.84271	0.22852	NA		NA
GO_CELLULAR_RESPONSE_TO_INTERLEUKIN_6	22	0.10811	0.48207	0.061282	0.21044	0.3801	0.64696	0.10974	0.14923	0.18775	NA		NA
GO_REGULATION_OF_ISOTYPE_SWITCHING	23	0.10821	0.092975	0.15264	0.63597	0.6601	0.4344	0.25536	0.34061	0.11193	NA		NA
GO_LATERAL_VENTRICLE_DEVELOPMENT	12	0.10841	0.19501	0.0014806	0.24014	0.78549	0.60773	0.15631	0.46692	0.11268	NA		NA
GO_REGULATION_OF_SKELETAL_MUSCLE_TISSUE_DEVELOPMENT	48	0.10862	0.42861	0.12506	0.62985	0.5196	0.1113	0.1241	0.15935	0.10915	NA		NA
GO_REGULATION_OF_CELL_GROWTH	373	0.10901	0.42584	0.56584	0.22687	0.034949	0.043316	0.024988	0.14676	0.15238	NA		NA
GO_POSITIVE_REGULATION_OF_CAMP_MEDIATED_SIGNALING	11	0.10912	0.12177	0.055485	0.81768	0.32756	0.47039	0.05507	0.089871	0.21173	NA		NA
GO_ARACHIDONATE_TRANSPORT	14	0.10931	0.28088	0.33676	0.19712	0.17762	0.76354	0.14102	0.013291	0.071609	NA		NA
BIOCARTA_TFF_PATHWAY	21	0.10932	0.18186	0.53072	0.28231	0.33046	0.0045626	0.1357	0.023066	0.096783	NA		NA
SIG_CD40PATHWAYMAP	33	0.10935	0.031202	0.44532	0.97487	0.41652	0.15661	0.36515	0.25893	0.17176	NA		NA
GO_POSITIVE_REGULATION_OF_HORMONE_METABOLIC_PROCESS	11	0.10939	0.093836	0.17819	0.075775	0.43413	0.5915	0.18141	0.12431	0.081812	NA		NA
GO_MEMBRANE_RAFT_ORGANIZATION	17	0.10952	0.41382	0.52756	0.038563	0.9559	0.2039	0.10866	0.027787	0.050794	NA		NA
GO_REGULATION_OF_RELEASE_OF_SEQUESTERED_CALCIUM_ION_INTO_CYTOSOL	72	0.10952	0.0024824	0.029528	0.85576	0.48138	0.83291	0.49409	0.51066	0.10059	NA		NA
GO_ARTERY_MORPHOGENESIS	50	0.10959	0.49448	0.083705	0.84494	0.070126	0.058626	0.06067	0.30145	0.24704	NA		NA
GO_RETINOIC_ACID_RECEPTOR_SIGNALING_PATHWAY	18	0.10961	0.75169	0.0058272	0.19288	0.84851	0.39985	0.10979	0.35267	0.11407	NA		NA
GO_RESPONSE_TO_NICOTINE	51	0.10981	0.27451	0.45966	0.022511	0.093479	0.82346	0.096256	0.3156	0.061953	NA		NA
PID_RHOA_PATHWAY	44	0.10983	0.26489	0.083541	0.56901	0.12837	0.17185	0.076647	0.41232	0.20764	NA		NA
GO_BIOTIN_METABOLIC_PROCESS	13	0.10985	0.1394	0.68459	0.032904	0.12046	0.56882	0.14898	0.40196	0.067479	NA		NA
Endoplasmic_reticulum_Golgi-derived_vesicles_(Kirov_et_al._2012)	94	0.10985	0.35155	0.066089	0.35288	0.24157	0.45028	0.13129	0.015448	0.13488	NA		NA
GO_PURINE_NUCLEOSIDE_MONOPHOSPHATE_BIOSYNTHETIC_PROCESS	58	0.10988	0.047143	0.12164	0.56003	0.25645	0.57167	0.28057	0.3708	0.10539	NA		NA
GO_EMBRYONIC_CAMERA_TYPE_EYE_FORMATION	12	0.10993	0.26578	0.62567	0.2041	0.41106	0.18571	0.1428	0.25815	0.090066	NA		NA
GO_SOMATIC_DIVERSIFICATION_OF_IMMUNE_RECEPTORS_VIA_SOMATIC_MUTATION	13	0.10993	0.070077	0.037105	0.65674	0.58308	0.48218	0.23634	0.63223	0.12412	NA		NA
GO_REGULATION_OF_MEMBRANE_POTENTIAL	333	0.10999	0.11225	0.069271	0.039445	0.57923	0.60263	0.1781	0.029248	0.11209	NA		NA
BIOCARTA_CSK_PATHWAY	24	0.11005	0.63122	0.14898	0.13067	0.049983	0.66629	0.031614	0.32401	0.12777	NA		NA
GO_MRNA_SPLICE_SITE_SELECTION	26	0.11024	0.62662	0.15257	0.48275	0.15385	0.0123	0.090501	0.43889	0.21498	NA		NA
GO_CELLULAR_METABOLIC_COMPOUND_SALVAGE	35	0.11027	0.56982	0.62586	0.13081	0.13179	0.26554	0.082241	0.026438	0.30707	NA		NA
REACTOME_NUCLEAR_RECEPTOR_TRANSCRIPTION_PATHWAY	45	0.11051	0.6016	0.22034	0.0080705	0.57635	0.42278	0.069726	0.40867	0.064557	NA		NA
GO_POSITIVE_REGULATION_OF_DIGESTIVE_SYSTEM_PROCESS	10	0.11051	0.78016	0.0091335	0.37528	0.049708	0.52224	0.026547	0.43281	0.19994	NA		NA
GO_ORGANONITROGEN_COMPOUND_BIOSYNTHETIC_PROCESS	966	0.11062	0.17669	0.19142	0.077842	0.87627	0.2992	0.2197	0.10405	0.097625	NA		NA
GO_POSITIVE_REGULATION_OF_TUMOR_NECROSIS_FACTOR_SUPERFAMILY_CYTOKINE_PRODUCTION	56	0.11076	0.28362	0.36832	0.81905	0.36528	0.089049	0.15389	0.65617	0.21052	NA		NA
REACTOME_PI3K_EVENTS_IN_ERBB2_SIGNALING	41	0.11147	0.098912	0.52596	0.38315	0.096183	0.26199	0.15146	0.042143	0.093158	NA		NA
GO_RNA_SPLICING_VIA_TRANSESTERIFICATION_REACTIONS	248	0.11148	0.41812	0.48548	0.72837	0.0069702	0.043383	0.27412	0.52657	0.11219	NA		NA
PID_EPHA_FWDPATHWAY	34	0.11149	0.27495	0.25856	0.9233	0.0011595	0.18945	0.14318	0.12294	0.24296	NA		NA
GO_VENTRAL_SPINAL_CORD_INTERNEURON_SPECIFICATION	11	0.11157	0.038854	0.32402	0.2758	0.18311	0.55718	0.33588	0.3694	0.084745	NA		NA
GO_RESPONSE_TO_TESTOSTERONE	36	0.11164	0.58136	0.060728	0.16862	0.34368	0.27265	0.058992	0.92709	0.17484	NA		NA
REACTOME_SIGNALING_BY_NOTCH1	63	0.11169	0.55785	0.06305	0.57742	0.025172	0.13186	0.053834	0.063753	0.2749	NA		NA
GO_RESPONSE_TO_ETHER	10	0.11185	0.2369	0.15222	0.94872	0.1282	0.10619	0.15709	0.9079	0.36131	NA		NA
GO_HEAT_SHOCK_PROTEIN_BINDING	85	0.11199	0.20389	0.49145	0.13666	0.62777	0.17653	0.11285	0.60245	0.12476	NA		NA
GO_METHYLATED_HISTONE_BINDING	45	0.112	0.29882	0.80773	0.32519	0.042856	0.37729	0.17193	0.0011974	0.077299	NA		NA
BIOCARTA_MPR_PATHWAY	34	0.1122	0.81917	0.26423	0.51517	0.066799	0.10954	0.032485	0.12933	0.21	NA		NA
GO_LONG_TERM_SYNAPTIC_POTENTIATION	37	0.11227	0.090287	0.00041316	0.88387	0.10944	0.9194	0.18354	0.50698	0.23224	NA		NA
GO_CYTOKINE_SECRETION	38	0.11233	0.089177	0.72505	0.31461	0.18911	0.22167	0.1564	0.34072	0.11214	NA		NA
GO_MAP_KINASE_PHOSPHATASE_ACTIVITY	12	0.11251	0.20582	0.76164	0.029583	0.24928	0.11014	0.12683	0.079587	0.055029	NA		NA
GO_RESPONSE_TO_ISOQUINOLINE_ALKALOID	30	0.11254	0.38062	0.47798	0.21294	0.089478	0.43022	0.11981	0.01933	0.10709	NA		NA
GO_AXONAL_FASCICULATION	20	0.11259	0.11912	0.71009	0.018169	0.67352	0.73694	0.25513	0.23011	0.13524	NA		NA
GO_CYSTEINE_TYPE_ENDOPEPTIDASE_INHIBITOR_ACTIVITY	53	0.11262	0.7577	0.48299	0.10132	0.16432	0.1515	0.05354	0.092691	0.11189	NA		NA
REACTOME_TRIF_MEDIATED_TLR3_SIGNALING	67	0.11274	0.48315	0.19704	0.41658	0.74306	0.010191	0.094919	0.04697	0.13493	NA		NA
GO_REGULATION_OF_WNT_SIGNALING_PATHWAY	299	0.11278	0.39505	0.53712	0.19341	0.54384	0.17175	0.14472	0.35867	0.078384	NA		NA
GO_NEUROEPITHELIAL_CELL_DIFFERENTIATION	61	0.11291	0.043777	0.71783	0.66994	0.020561	0.062486	0.17321	0.20148	0.13693	NA		NA
GO_NEGATIVE_REGULATION_OF_CELL_MORPHOGENESIS_INVOLVED_IN_DIFFERENTIATION	111	0.11301	0.43771	0.26349	0.46433	0.057324	0.033239	0.066595	0.28214	0.22598	NA		NA
PID_FAS_PATHWAY	36	0.11303	0.33172	0.05696	0.48726	0.28401	0.33057	0.13556	0.44584	0.088598	NA		NA
KEGG_GLIOMA	64	0.11311	0.70772	0.28232	0.66354	0.018077	0.055292	0.062374	0.20645	0.19393	NA		NA
GO_MAST_CELL_MEDIATED_IMMUNITY	18	0.11316	0.30857	0.13515	0.66285	0.33287	0.13391	0.2452	0.15705	0.27655	NA		NA
GO_VOLTAGE_GATED_SODIUM_CHANNEL_COMPLEX	14	0.1134	0.070052	0.073958	0.49612	0.52848	0.55229	0.27022	0.074913	0.12114	NA		NA
GO_POSITIVE_REGULATION_OF_SYNAPSE_ASSEMBLY	54	0.11345	0.32815	0.13381	0.1536	0.29076	0.43694	0.078911	0.13872	0.14187	NA		NA
GO_PHOSPHOLIPASE_INHIBITOR_ACTIVITY	12	0.11358	0.41525	0.061121	0.90595	0.066722	0.070124	0.076193	0.77981	0.24259	NA		NA
GO_LYMPH_VESSEL_MORPHOGENESIS	12	0.11384	0.0043394	0.90365	0.75629	0.30344	0.40968	0.30062	0.16576	0.20029	NA		NA
GO_ASPARTIC_TYPE_PEPTIDASE_ACTIVITY	23	0.11393	0.29011	0.22961	0.14549	0.98126	0.0071289	0.12029	0.16564	0.14893	NA		NA
GO_REGULATION_OF_PHOSPHOLIPID_METABOLIC_PROCESS	60	0.11394	0.17609	0.13556	0.68742	0.67223	0.26559	0.18828	0.61711	0.16078	NA		NA
GO_REGULATION_OF_ORGAN_FORMATION	32	0.11405	0.37367	0.42496	0.94555	0.29503	0.026071	0.266	0.79347	0.26896	NA		NA
GO_FRIZZLED_BINDING	35	0.11414	0.23362	0.1304	0.50594	0.31603	0.0907	0.1213	0.092822	0.16046	NA		NA
GO_MICROTUBULE_DEPOLYMERIZATION	13	0.11428	0.14704	0.76741	0.031625	0.66107	0.1373	0.1448	0.67818	0.058192	NA		NA
GO_RESPONSE_TO_ACIDIC_PH	20	0.11433	0.44239	0.039874	0.87773	0.051632	0.2637	0.082995	0.29013	0.23765	NA		NA
GO_MYOSIN_FILAMENT	22	0.11453	0.39424	0.014475	0.10934	0.68419	0.19338	0.09628	0.24912	0.079865	NA		NA
GO_INTERLEUKIN_1_MEDIATED_SIGNALING_PATHWAY	12	0.11463	0.3789	0.11108	0.36209	0.34068	0.017708	0.093117	0.31075	0.1385	NA		NA
REACTOME_KINESINS	23	0.11487	0.026132	0.2983	0.42249	0.61128	0.58639	0.36295	0.26557	0.27022	NA		NA
GO_NUCLEOSIDE_TRIPHOSPHATE_BIOSYNTHETIC_PROCESS	60	0.115	0.0591	0.023133	0.57941	0.31341	0.51857	0.18829	0.1514	0.15024	NA		NA
GO_ACROSOME_REACTION	17	0.11511	0.8427	0.30371	0.038487	0.49697	0.033315	0.020065	0.19122	0.11876	NA		NA
GO_POSITIVE_REGULATION_OF_CHROMOSOME_SEGREGATION	25	0.11512	0.037945	0.25348	0.67491	0.39563	0.34955	0.33042	0.62975	0.14176	NA		NA
Glia_Astrocytes_Proteinmetabolism	212	0.11526	0.72515	0.22838	0.0079344	0.4638	0.1767	0.026656	0.038986	0.06018	NA		NA
GO_TRANS_GOLGI_NETWORK_TRANSPORT_VESICLE	26	0.11533	0.25443	0.33254	0.058637	0.31946	0.68914	0.14339	0.12229	0.078375	NA		NA
GO_REGULATION_OF_DNA_TEMPLATED_TRANSCRIPTION_ELONGATION	41	0.1154	0.10372	0.12766	0.22225	0.3045	0.29852	0.12731	0.47346	0.12219	NA		NA
GO_SPINAL_CORD_ASSOCIATION_NEURON_DIFFERENTIATION	14	0.11547	0.25405	0.19997	0.033532	0.19713	0.86772	0.15011	0.53647	0.073124	NA		NA
GO_REGULATION_OF_METAL_ION_TRANSPORT	313	0.11554	0.013909	0.19896	0.39628	0.39088	0.35244	0.32171	0.16258	0.08846	NA		NA
GO_PSEUDOURIDINE_SYNTHESIS	16	0.1157	0.085701	0.72309	0.66582	0.40989	0.17467	0.30081	0.38322	0.12064	NA		NA
GO_RAS_PROTEIN_SIGNAL_TRANSDUCTION	139	0.11583	0.45821	0.20159	0.17551	0.53972	0.10715	0.085982	0.069254	0.11792	NA		NA
Glia_Microglia_DNAmetabolism_Transcription	25	0.11587	0.60557	0.11564	0.35993	0.2887	0.12383	0.051191	0.098915	0.22752	NA		NA
GO_MYELOID_LEUKOCYTE_MEDIATED_IMMUNITY	41	0.11591	0.13001	0.084214	0.76741	0.4103	0.32315	0.29194	0.12386	0.19256	NA		NA
GO_RESPONSE_TO_REDOX_STATE	12	0.11594	0.5056	0.48607	0.22005	0.10595	0.37624	0.072309	0.37201	0.14644	NA		NA
GO_TRNA_MODIFICATION	58	0.11612	0.46955	0.16754	0.041565	0.062048	0.83656	0.08812	0.85767	0.13501	NA		NA
REACTOME_HEPARAN_SULFATE_HEPARIN_HS_GAG_METABOLISM	46	0.11616	0.092775	0.32368	0.57134	0.26424	0.36251	0.23552	0.27727	0.094893	NA		NA
Synapse_Celladhesionandtrans-synapticsignaling	76	0.11616	0.025656	0.048755	0.27935	0.79323	0.66339	0.29402	0.1703	0.09457	NA		NA
GO_REGULATION_OF_GLUCOSE_METABOLIC_PROCESS	98	0.1162	0.29889	0.34721	0.23713	0.58757	0.17106	0.10502	0.068483	0.086178	NA		NA
GO_POSITIVE_REGULATION_OF_TYROSINE_PHOSPHORYLATION_OF_STAT5_PROTEIN	16	0.11634	0.38146	0.10642	0.24946	0.52706	0.11313	0.10359	0.26404	0.11689	NA		NA
GO_MOLECULAR_FUNCTION_REGULATOR	1283	0.11638	0.18476	0.065473	0.87393	0.68287	0.011762	0.20555	0.32158	0.2581	NA		NA
GO_NEGATIVE_REGULATION_OF_AXON_EXTENSION	36	0.11649	0.27846	0.59176	0.27886	0.038939	0.22041	0.091814	0.38802	0.14465	NA		NA
GO_HORMONE_BIOSYNTHETIC_PROCESS	48	0.11651	0.58785	0.18617	0.30771	0.18612	0.22959	0.068016	0.4597	0.14585	NA		NA
GO_OLIGOPEPTIDE_BINDING	12	0.11657	0.36056	0.041993	0.16107	0.33674	0.55229	0.094524	0.16327	0.083673	NA		NA
GO_RESPONSE_TO_EXOGENOUS_DSRNA	44	0.11667	0.28445	0.067358	0.53632	0.48835	0.31022	0.11764	0.061296	0.14401	NA		NA
GO_POSITIVE_REGULATION_OF_ION_TRANSPORT	222	0.11669	0.091622	0.35496	0.27186	0.28543	0.53614	0.32053	0.34459	0.093491	NA		NA
GO_REGULATION_OF_HEART_CONTRACTION	210	0.11717	0.0059565	0.2957	0.16055	0.68772	0.51183	0.33282	0.035625	0.074228	NA		NA
PID_VEGF_VEGFR_PATHWAY	9	0.11728	0.094318	0.1229	0.57606	0.46672	0.27059	0.24218	0.8245	0.14826	NA		NA
GO_REGULATION_OF_CALCIUM_ION_TRANSMEMBRANE_TRANSPORT	111	0.11737	0.00026848	0.081655	0.84849	0.62051	0.89335	0.66971	0.44891	0.08051	NA		NA
REACTOME_IKK_COMPLEX_RECRUITMENT_MEDIATED_BY_RIP1	9	0.11738	0.26635	0.094645	0.28822	0.42603	0.29188	0.094736	0.19583	0.13885	NA		NA
GO_SODIUM_CHANNEL_ACTIVITY	36	0.11804	0.089571	0.063115	0.12395	0.75469	0.59192	0.25022	0.096519	0.076676	NA		NA
GO_VESICLE_CYTOSKELETAL_TRAFFICKING	38	0.11804	0.015685	0.045922	0.73469	0.14298	0.92848	0.32965	0.019243	0.14176	NA		NA
GO_PREPULSE_INHIBITION	12	0.11807	0.011582	0.90153	0.10516	0.47039	0.33596	0.51078	0.096035	0.035386	NA		NA
GO_SEROTONIN_METABOLIC_PROCESS	10	0.1186	0.030395	0.096211	0.58364	0.39258	0.75584	0.35946	0.20252	0.12291	NA		NA
GO_NEGATIVE_REGULATION_OF_STEROID_METABOLIC_PROCESS	24	0.11885	0.11348	0.5157	0.070048	0.63737	0.34061	0.23242	0.38359	0.068273	NA		NA
GO_NEURON_RECOGNITION	33	0.11889	0.046912	0.93911	0.012704	0.17486	0.43257	0.23183	0.010129	0.05162	NA		NA
GO_POSITIVE_REGULATION_OF_STEM_CELL_DIFFERENTIATION	50	0.11889	0.79653	0.089973	0.053632	0.84173	0.074506	0.035012	0.021865	0.14918	NA		NA
SA_G1_AND_S_PHASES	15	0.11923	0.27455	0.74718	0.037573	0.047539	0.64895	0.13888	0.44758	0.085484	NA		NA
REACTOME_NUCLEOTIDE_BINDING_DOMAIN_LEUCINE_RICH_REPEAT_CONTAINING_RECEPTOR_NLR_SIGNALING_PATHWAYS	42	0.11955	0.1884	0.73314	0.25534	0.81159	0.03029	0.21227	0.46386	0.1049	NA		NA
GO_EYE_PHOTORECEPTOR_CELL_DEVELOPMENT	31	0.1197	0.51131	0.58609	0.17356	0.23178	0.17726	0.088841	0.12026	0.10923	NA		NA
BIOCARTA_CK1_PATHWAY	17	0.11972	0.14255	0.59716	0.22118	0.15192	0.81078	0.23199	0.10344	0.10167	NA		NA
GO_PROTEIN_N_LINKED_GLYCOSYLATION	73	0.11985	0.010686	0.6726	0.34522	0.032243	0.95938	0.52395	0.20941	0.057122	NA		NA
GO_REGULATION_OF_CHONDROCYTE_DIFFERENTIATION	46	0.1199	0.50344	0.17273	0.025928	0.71451	0.40162	0.11167	0.23664	0.07738	NA		NA
GO_POSITIVE_REGULATION_OF_CELL_GROWTH	138	0.12009	0.19014	0.39229	0.6273	0.024359	0.60491	0.13821	0.25291	0.17819	NA		NA
GO_PONS_DEVELOPMENT	11	0.12028	0.17916	0.52077	0.10733	0.019273	0.89381	0.11855	0.20433	0.0688	NA		NA
GO_TRANSCRIPTION_COUPLED_NUCLEOTIDE_EXCISION_REPAIR	71	0.12035	0.55958	0.80489	0.0841	0.01587	0.46647	0.063643	0.24557	0.081652	NA		NA
REACTOME_N_GLYCAN_TRIMMING_IN_THE_ER_AND_CALNEXIN_CALRETICULIN_CYCLE	13	0.12045	0.8634	0.57208	0.10402	0.06473	0.25901	0.072952	0.058724	0.051741	NA		NA
GO_ANTERIOR_POSTERIOR_AXIS_SPECIFICATION	44	0.12046	0.42986	0.38612	0.20777	0.743	0.026732	0.088374	0.42179	0.14356	NA		NA
GO_HEPARAN_SULFATE_SULFOTRANSFERASE_ACTIVITY	14	0.12098	0.16102	0.54944	0.36717	0.088519	0.25827	0.17667	0.14806	0.13297	NA		NA
GO_POSITIVE_REGULATION_OF_EPITHELIAL_CELL_PROLIFERATION	152	0.12118	0.19279	0.010679	0.40023	0.42951	0.62013	0.17953	0.44615	0.18551	NA		NA
REACTOME_GLYCOLYSIS	25	0.12197	0.46265	0.11685	0.42004	0.64115	0.22947	0.077234	0.71899	0.14347	NA		NA
GO_REGULATION_OF_POTASSIUM_ION_TRANSMEMBRANE_TRANSPORT	58	0.12207	0.17558	0.14606	0.49748	0.22657	0.26208	0.16888	0.16933	0.16734	NA		NA
GO_REGULATION_OF_SYNAPTIC_TRANSMISSION_DOPAMINERGIC	17	0.12225	0.044082	0.56405	0.057756	0.69169	0.57322	0.28809	0.15133	0.075548	NA		NA
GO_PROTEIN_DNA_COMPLEX_SUBUNIT_ORGANIZATION	190	0.12231	0.068392	0.097445	0.80194	0.3577	0.087511	0.21084	0.68259	0.20902	NA		NA
Glia_Astrocytes_DNAmetabolism	182	0.1224	0.092355	0.067389	0.48334	0.90746	0.43447	0.25451	0.16853	0.17924	NA		NA
GO_POSITIVE_REGULATION_OF_EXTRINSIC_APOPTOTIC_SIGNALING_PATHWAY_VIA_DEATH_DOMAIN_RECEPTORS	17	0.12244	0.27966	0.046631	0.47546	0.93369	0.026908	0.16442	0.067785	0.14793	NA		NA
GO_SYNAPTIC_TRANSMISSION_GLUTAMATERGIC	22	0.12247	0.41823	0.26882	0.10643	0.78121	0.029233	0.11512	0.089096	0.10673	NA		NA
GO_EMBRYONIC_CRANIAL_SKELETON_MORPHOGENESIS	44	0.12249	0.17543	0.11192	0.72283	0.31027	0.099165	0.20522	0.21333	0.31653	NA		NA
GO_POSITIVE_REGULATION_OF_DNA_RECOMBINATION	18	0.12254	0.13234	0.19091	0.84685	0.50899	0.13994	0.2651	0.18353	0.17792	NA		NA
Autism_PPI_networks-49-gene_network_(O'Roak_et_al._2012)	45	0.12259	0.046665	0.0070844	0.72205	0.29294	0.54541	0.1723	0.032373	0.28688	NA		NA
GO_CYTOSOLIC_CALCIUM_ION_TRANSPORT	52	0.1227	0.059863	0.038091	0.042389	0.89413	0.61272	0.24374	0.34941	0.067396	NA		NA
GO_DNA_REPLICATION_DEPENDENT_NUCLEOSOME_ORGANIZATION	28	0.1227	0.053575	0.10131	0.60756	0.87402	0.62043	0.49082	0.34056	0.076474	NA		NA
GO_GOLGI_CISTERNA	90	0.12271	0.1107	0.5766	0.12162	0.51125	0.10456	0.11584	0.15319	0.06025	NA		NA
REACTOME_RESOLUTION_OF_AP_SITES_VIA_THE_SINGLE_NUCLEOTIDE_REPLACEMENT_PATHWAY	12	0.12281	0.1829	0.017333	0.39186	0.61445	0.71868	0.167	0.15283	0.16742	NA		NA
GO_PLATELET_ALPHA_GRANULE	69	0.12286	0.55851	0.36063	0.68177	0.40349	0.092624	0.098274	0.23633	0.20891	NA		NA
GO_HEART_VALVE_DEVELOPMENT	33	0.12291	0.45138	0.11707	0.65237	0.69287	0.0011827	0.068258	0.32052	0.22148	NA		NA
GO_REGULATION_OF_ORGANELLE_ORGANIZATION	1120	0.12297	0.40444	0.49194	0.24731	0.086408	0.12796	0.071906	0.82216	0.20335	NA		NA
GO_NEGATIVE_REGULATION_OF_ANTIGEN_RECEPTOR_MEDIATED_SIGNALING_PATHWAY	20	0.12315	0.23901	0.19201	0.3443	0.30739	0.25209	0.15122	0.01962	0.14072	NA		NA
GO_CHROMOSOME_LOCALIZATION_TO_NUCLEAR_ENVELOPE_INVOLVED_IN_HOMOLOGOUS_CHROMOSOME_SEGREGATION	11	0.12371	0.44509	0.54464	0.31244	0.30151	0.27286	0.18977	0.08534	0.071362	NA		NA
REACTOME_GLUCONEOGENESIS	29	0.12375	0.69762	0.15411	0.26219	0.19844	0.14596	0.026249	0.31534	0.16223	NA		NA
GO_NUCLEUS_ORGANIZATION	134	0.12383	0.096675	0.096446	0.20541	0.52888	0.62293	0.12201	0.83415	0.11242	NA		NA
KEGG_PANTOTHENATE_AND_COA_BIOSYNTHESIS	16	0.12412	0.11813	0.19105	0.20238	0.4285	0.83577	0.14249	0.36107	0.11827	NA		NA
REACTOME_MITOTIC_PROMETAPHASE	82	0.12453	0.10528	0.11828	0.74843	0.83851	0.12602	0.28696	0.65652	0.39066	NA		NA
BIOCARTA_EIF_PATHWAY	14	0.12455	0.069401	0.48578	0.50533	0.28721	0.44137	0.3559	0.53266	0.10885	NA		NA
GO_AMINO_ACID_BETAINE_METABOLIC_PROCESS	17	0.12459	0.30156	0.095625	0.58569	0.10415	0.33399	0.12205	0.70371	0.1793	NA		NA
GO_NUCLEAR_CHROMOSOME_TELOMERIC_REGION	124	0.12463	0.11048	0.15401	0.26845	0.19977	0.92527	0.27731	0.14076	0.069858	NA		NA
GO_BRUSH_BORDER_MEMBRANE	52	0.12471	0.51757	0.44614	0.40594	0.30528	0.084983	0.087635	0.31752	0.13639	NA		NA
PID_PLK1_PATHWAY	44	0.12496	0.24633	0.71504	0.52226	0.141	0.14041	0.12089	0.27254	0.25398	NA		NA
REACTOME_PURINE_SALVAGE	12	0.12504	0.4698	0.13528	0.23974	0.025776	0.73914	0.12852	0.63621	0.17102	NA		NA
GO_RENAL_SYSTEM_PROCESS_INVOLVED_IN_REGULATION_OF_SYSTEMIC_ARTERIAL_BLOOD_PRESSURE	22	0.12522	0.43463	0.62403	0.22556	0.88365	0.034592	0.12214	0.45749	0.10827	NA		NA
GO_MEMBRANE_INVAGINATION	28	0.12528	0.14093	0.042273	0.1696	0.514	0.22711	0.10401	0.33579	0.13897	NA		NA
GO_POSITIVE_REGULATION_OF_GROWTH	225	0.12555	0.1815	0.46449	0.39812	0.14342	0.26417	0.1566	0.27375	0.12788	NA		NA
GO_METHYLTRANSFERASE_COMPLEX	84	0.12558	0.062215	0.61647	0.5194	0.15153	0.61186	0.30572	0.033388	0.1107	NA		NA
GO_REGULATION_OF_CALCIUM_ION_TRANSPORT	200	0.1256	0.015563	0.092098	0.67941	0.42945	0.50258	0.32311	0.37824	0.098909	NA		NA
GO_NCRNA_CATABOLIC_PROCESS	21	0.12561	0.522	0.41128	0.39033	0.12568	0.14309	0.066718	0.1452	0.20621	NA		NA
GO_REGULATION_OF_TYROSINE_PHOSPHORYLATION_OF_STAT5_PROTEIN	20	0.12567	0.45587	0.064754	0.27702	0.63919	0.084143	0.094297	0.14071	0.13677	NA		NA
REACTOME_ASSOCIATION_OF_TRIC_CCT_WITH_TARGET_PROTEINS_DURING_BIOSYNTHESIS	25	0.12569	0.15251	0.7365	0.10136	0.54686	0.31981	0.34078	0.058534	0.071982	NA		NA
GO_ANATOMICAL_STRUCTURE_FORMATION_INVOLVED_IN_MORPHOGENESIS	929	0.12575	0.12202	0.2044	0.77464	0.063408	0.24208	0.17728	0.56286	0.29779	NA		NA
REACTOME_PRE_NOTCH_PROCESSING_IN_GOLGI	16	0.12576	0.26356	0.065703	0.076836	0.91261	0.011387	0.091202	0.14031	0.14924	NA		NA
GO_NEGATIVE_REGULATION_OF_ENDOCYTOSIS	38	0.12589	0.2447	0.10513	0.3867	0.31965	0.42193	0.16737	0.027279	0.12441	NA		NA
GO_REGULATION_OF_ACTIN_FILAMENT_BUNDLE_ASSEMBLY	72	0.1261	0.6835	0.11954	0.17478	0.31886	0.24516	0.05611	0.1225	0.18846	NA		NA
GO_TRANSPORTER_ACTIVITY	1204	0.12613	0.18925	0.039051	0.10242	0.4199	0.7224	0.1344	0.017233	0.10024	NA		NA
GO_BETA_CATENIN_DESTRUCTION_COMPLEX	14	0.12616	0.77994	0.10242	0.56223	0.077728	0.1221	0.028567	0.79881	0.25567	NA		NA
GO_REGULATION_OF_TELOMERE_MAINTENANCE_VIA_TELOMERE_LENGTHENING	48	0.12633	0.19407	0.15726	0.40592	0.59384	0.21177	0.17427	0.13091	0.12074	NA		NA
GO_ORGANELLE_SUBCOMPARTMENT	296	0.12634	0.29527	0.68407	0.21024	0.057704	0.035778	0.056542	0.25477	0.1569	NA		NA
GO_SIGNAL_PEPTIDE_PROCESSING	23	0.12642	0.042429	0.3066	0.6198	0.87679	0.27623	0.29828	0.4131	0.15754	NA		NA
GO_PYRIMIDINE_NUCLEOTIDE_CATABOLIC_PROCESS	12	0.12649	0.203	0.11431	0.089426	0.81611	0.64876	0.17946	0.28217	0.10014	NA		NA
GO_GENE_SILENCING_BY_RNA	132	0.1266	0.07374	0.49011	0.32858	0.27846	0.074159	0.33313	0.14893	0.050656	NA		NA
GO_PROTEIN_O_LINKED_GLYCOSYLATION	95	0.12669	0.058671	0.061229	0.40323	0.36825	0.53447	0.24947	0.82105	0.1245	NA		NA
GO_ANTEROGRADE_AXONAL_TRANSPORT	25	0.12683	0.082927	0.10686	0.32581	0.088745	0.8643	0.172	0.008499	0.1277	NA		NA
GO_AMMONIUM_TRANSMEMBRANE_TRANSPORT	24	0.12687	0.098789	0.19216	0.23222	0.1049	0.98872	0.2827	0.2251	0.13773	NA		NA
GO_INTERACTION_WITH_HOST	130	0.12692	0.31751	0.35626	0.46404	0.1564	0.47283	0.14982	0.048706	0.17697	NA		NA
GO_NUCLEOTIDE_EXCISION_REPAIR	108	0.12705	0.65224	0.87036	0.047532	0.005075	0.55806	0.052101	0.20629	0.08808	NA		NA
GO_NEURON_CELL_CELL_ADHESION	13	0.12712	0.00033347	0.05961	0.44706	0.74578	0.98156	0.6544	0.049915	0.078	NA		NA
GO_NEGATIVE_REGULATION_OF_TELOMERE_MAINTENANCE_VIA_TELOMERE_LENGTHENING	16	0.12729	0.18893	0.19885	0.0725	0.23257	0.74388	0.18519	0.049084	0.11335	NA		NA
GO_PHOTORECEPTOR_CELL_DIFFERENTIATION	50	0.12735	0.74312	0.84949	0.12715	0.047754	0.13988	0.045754	0.053375	0.12318	NA		NA
GO_NEUROPEPTIDE_RECEPTOR_BINDING	25	0.12745	0.09713	0.062769	0.50406	0.43976	0.62193	0.37285	0.51823	0.092263	NA		NA
PID_IL2_PI3K_PATHWAY	33	0.12757	0.42833	0.72461	0.67576	0.1956	0.0052556	0.10462	0.74055	0.2191	NA		NA
GO_REPRODUCTIVE_BEHAVIOR	29	0.1276	0.092162	0.25941	0.60381	0.77693	0.32812	0.44384	0.48006	0.10529	NA		NA
GO_NEGATIVE_REGULATION_OF_NF_KAPPAB_TRANSCRIPTION_FACTOR_ACTIVITY	63	0.12763	0.26502	0.036843	0.32033	0.29871	0.32018	0.14998	0.015562	0.17602	NA		NA
GO_REGULATION_OF_MYELINATION	33	0.12766	0.94021	0.21572	0.023668	0.093023	0.066651	0.031946	0.5129	0.11826	NA		NA
GO_CELL_DEVELOPMENT	1363	0.12771	0.0020912	0.2852	0.77321	0.089929	0.77303	0.37037	0.15641	0.11687	NA		NA
GO_REGULATION_OF_CYTOPLASMIC_TRANSLATION	12	0.12772	0.61458	0.30102	0.53483	0.16177	0.14794	0.11985	0.24351	0.17431	NA		NA
GO_RIBOSOMAL_SUBUNIT	148	0.12792	0.79221	0.35011	0.18825	0.27536	0.42628	0.070931	0.13078	0.18875	NA		NA
REACTOME_TETRAHYDROBIOPTERIN_BH4_SYNTHESIS_RECYCLING_SALVAGE_AND_REGULATION	12	0.12802	0.458	0.34977	0.23777	0.27927	0.1049	0.15198	0.47907	0.13505	NA		NA
GO_CARDIOCYTE_DIFFERENTIATION	95	0.12812	0.29874	0.49067	0.21116	0.67678	0.24011	0.2424	0.26847	0.1166	NA		NA
GO_NEGATIVE_REGULATION_OF_ENDOTHELIAL_CELL_APOPTOTIC_PROCESS	27	0.12837	0.77731	0.012817	0.30574	0.34557	0.40382	0.049557	0.72226	0.23466	NA		NA
REACTOME_SYNTHESIS_OF_SUBSTRATES_IN_N_GLYCAN_BIOSYTHESIS	13	0.12852	0.61209	0.0019618	0.5122	0.10575	0.53945	0.12882	0.27829	0.22426	NA		NA
GO_REGULATION_OF_ENDOTHELIAL_CELL_PROLIFERATION	94	0.12863	0.098284	0.0022377	0.47937	0.6044	0.71359	0.28546	0.50206	0.24924	NA		NA
GO_POSITIVE_REGULATION_OF_DEVELOPMENTAL_GROWTH	150	0.12864	0.19486	0.66764	0.51894	0.16011	0.091697	0.15591	0.7467	0.1478	NA		NA
Glia_Oligodenrocytes_Proteinmetabolism	234	0.12917	0.051744	0.55049	0.76351	0.071785	0.11546	0.34645	0.33376	0.25839	NA		NA
PID_ARF_3PATHWAY	19	0.12921	0.33535	0.1699	0.23076	0.12566	0.47707	0.12859	0.66829	0.13467	NA		NA
GO_ESTABLISHMENT_OF_PROTEIN_LOCALIZATION_TO_ENDOPLASMIC_RETICULUM	98	0.12923	0.63683	0.56444	0.66246	0.42258	0.040389	0.092786	0.067216	0.21776	NA		NA
GO_CRISTAE_FORMATION	9	0.12949	0.078953	0.20346	0.7737	0.058848	0.076629	0.24782	0.055669	0.20241	NA		NA
GO_PHOSPHATE_ION_TRANSPORT	18	0.12965	0.10059	0.073347	0.65569	0.91552	0.086105	0.25747	0.12479	0.13259	NA		NA
GO_POSITIVE_REGULATION_OF_ADHERENS_JUNCTION_ORGANIZATION	21	0.12978	0.42055	0.3087	0.26386	0.21735	0.27341	0.14082	0.33719	0.18417	NA		NA
GO_CELL_DIVISION	444	0.12986	0.21582	0.15929	0.69068	0.26602	0.23602	0.16871	0.40001	0.32512	NA		NA
GO_CAJAL_BODY	48	0.12987	0.27685	0.065122	0.35297	0.68865	0.097409	0.1434	0.55565	0.1735	NA		NA
GO_ENDOSOME_TO_LYSOSOME_TRANSPORT	39	0.13012	0.42891	0.096603	0.47596	0.15988	0.38548	0.047824	0.062447	0.20012	NA		NA
REACTOME_RECYCLING_PATHWAY_OF_L1	22	0.13022	0.11286	0.04869	0.82545	0.68499	0.14647	0.26883	0.44899	0.17579	NA		NA
GO_RAN_GTPASE_BINDING	31	0.13031	0.036838	0.42222	0.49316	0.66636	0.027582	0.33697	0.32483	0.14449	NA		NA
REACTOME_AMINE_LIGAND_BINDING_RECEPTORS	36	0.1304	0.12344	0.47188	0.18165	0.52962	0.17627	0.20633	0.22511	0.098341	NA		NA
GO_PROTEIN_PHOSPHATASE_BINDING	117	0.1304	0.065408	0.97768	0.36732	0.24084	0.21704	0.4326	0.24454	0.10856	NA		NA
GO_PHOSPHATIDIC_ACID_BINDING	13	0.13048	0.47523	0.080576	0.50305	0.24395	0.29991	0.12009	0.018509	0.22515	NA		NA
GO_NUCLEAR_TRANSCRIBED_MRNA_CATABOLIC_PROCESS_EXONUCLEOLYTIC	30	0.13069	0.32544	0.21621	0.68498	0.35806	0.051766	0.1541	0.20679	0.17976	NA		NA
GO_REGULATION_OF_HORMONE_LEVELS	454	0.13074	0.28544	0.18939	0.548	0.61792	0.10671	0.12412	0.58294	0.17113	NA		NA
GO_REGULATION_OF_HISTONE_H3_K9_ACETYLATION	13	0.13087	0.20134	0.32002	0.28567	0.65037	0.43358	0.27892	0.1347	0.076631	NA		NA
GO_POSITIVE_REGULATION_OF_CHONDROCYTE_DIFFERENTIATION	19	0.13115	0.39845	0.54191	0.07529	0.39088	0.30339	0.16591	0.11868	0.095969	NA		NA
GO_TELENCEPHALON_GLIAL_CELL_MIGRATION	17	0.13164	0.79976	0.43372	0.038298	0.29918	0.053379	0.03328	0.38192	0.12232	NA		NA
Glia_Oligodenrocytes_Proteinmetabolism_Proteinmodification	170	0.13174	0.067886	0.21848	0.82048	0.11486	0.038475	0.29131	0.29709	0.30303	NA		NA
GO_STEM_CELL_DIVISION	28	0.13175	0.15695	0.31619	0.26477	0.22589	0.46956	0.22643	0.16107	0.03492	NA		NA
GO_PROTEIN_KINASE_C_SIGNALING	16	0.13184	0.21437	0.24324	0.36394	0.17009	0.96687	0.27431	0.34764	0.13447	NA		NA
GO_CELLULAR_COMPONENT_DISASSEMBLY	493	0.13193	0.55859	0.43198	0.14603	0.082128	0.85303	0.045713	0.23931	0.18268	NA		NA
GO_TRANSMEMBRANE_TRANSPORT	1035	0.1321	0.053366	0.014304	0.21567	0.61308	0.78838	0.25846	0.087106	0.07235	NA		NA
GO_NEGATIVE_REGULATION_OF_NEUROLOGICAL_SYSTEM_PROCESS	14	0.1322	0.99106	0.10121	0.19782	0.046366	0.11128	0.0098412	0.63091	0.2072	NA		NA
GO_MUSCLE_FIBER_DEVELOPMENT	43	0.13256	0.029925	0.079001	0.45693	0.17591	0.86602	0.44748	0.14226	0.15117	NA		NA
PID_RANBP2_PATHWAY	11	0.13295	0.46262	0.77035	0.34968	0.18536	0.048383	0.13108	0.22711	0.20208	NA		NA
BIOCARTA_P53HYPOXIA_PATHWAY	21	0.13297	0.0014067	0.21848	0.63889	0.90189	0.67215	0.72625	0.068441	0.10473	NA		NA
GO_POSITIVE_REGULATION_OF_PROTEIN_ACETYLATION	34	0.13307	0.3168	0.14045	0.14463	0.54003	0.1525	0.11988	0.41266	0.10897	NA		NA
GO_PROTEIN_KINASE_A_CATALYTIC_SUBUNIT_BINDING	15	0.13317	0.32882	0.12788	0.89444	0.18629	0.31626	0.15374	0.78066	0.24503	NA		NA
GO_AMINOGLYCAN_BIOSYNTHETIC_PROCESS	102	0.13319	0.183	0.64223	0.50269	0.30049	0.053256	0.22512	0.13024	0.11491	NA		NA
REACTOME_SIGNAL_REGULATORY_PROTEIN_SIRP_FAMILY_INTERACTIONS	12	0.13334	0.0034185	0.025393	0.9794	0.71843	0.28734	0.5612	0.2395	0.23013	NA		NA
KEGG_BASE_EXCISION_REPAIR	32	0.13343	0.49394	0.081246	0.1964	0.44404	0.61413	0.08975	0.0864	0.1054	NA		NA
GO_EMBRYONIC_HEMOPOIESIS	19	0.13353	0.33498	0.029998	0.5533	0.065788	0.56009	0.11745	0.42897	0.21269	NA		NA
GO_BAF_TYPE_COMPLEX	23	0.1338	0.2474	0.52118	0.020041	0.046907	0.49694	0.049347	0.13216	0.076529	NA		NA
GO_POSITIVE_REGULATION_OF_CELLULAR_COMPONENT_BIOGENESIS	383	0.13401	0.27827	0.39003	0.13916	0.36992	0.039379	0.10908	0.37893	0.12704	NA		NA
GO_NEGATIVE_REGULATION_OF_OLIGODENDROCYTE_DIFFERENTIATION	13	0.13416	0.10791	0.59782	0.71094	0.017826	0.24492	0.25636	0.22541	0.20117	NA		NA
GO_PROTEIN_ALKYLATION	112	0.13442	0.22759	0.069384	0.27494	0.15811	0.60953	0.17241	0.40306	0.21165	NA		NA
GO_PROTON_TRANSPORTING_TWO_SECTOR_ATPASE_COMPLEX	44	0.13443	0.21876	0.16738	0.48366	0.32645	0.11666	0.20386	0.072342	0.12594	NA		NA
GO_SYNAPSIS	36	0.13449	0.37172	0.88217	0.61355	0.47415	0.073619	0.2911	0.00027788	0.086497	NA		NA
KEGG_HYPERTROPHIC_CARDIOMYOPATHY_HCM	80	0.13451	0.0016361	0.38407	0.4141	0.26599	0.72144	0.42221	0.014046	0.11038	NA		NA
GO_NEGATIVE_REGULATION_OF_MAST_CELL_ACTIVATION	10	0.13459	0.92298	0.068994	0.0015863	0.27187	0.52189	0.020921	0.11776	0.11099	NA		NA
GO_S_ADENOSYLMETHIONINE_METABOLIC_PROCESS	18	0.13494	0.62119	0.18343	0.25201	0.061431	0.40372	0.063896	0.036712	0.1853	NA		NA
GO_INSULIN_LIKE_GROWTH_FACTOR_BINDING	25	0.13504	0.85361	0.71817	0.40313	0.0073876	0.0030825	0.019649	0.050529	0.23735	NA		NA
GO_NEUROTROPHIN_RECEPTOR_BINDING	13	0.13515	0.0052736	0.46206	0.78981	0.67302	0.30593	0.63902	0.4502	0.11405	NA		NA
GO_STRIATED_MUSCLE_CELL_PROLIFERATION	14	0.13544	0.36465	0.073618	0.33826	0.04526	0.87777	0.12571	0.31354	0.16672	NA		NA
GO_NEGATIVE_REGULATION_OF_RESPONSE_TO_DNA_DAMAGE_STIMULUS	50	0.13551	0.098665	0.15998	0.35487	0.31047	0.68903	0.26874	0.76087	0.1479	NA		NA
GO_ENDOPLASMIC_RETICULUM_ORGANIZATION	37	0.13553	0.013339	0.26505	0.20205	0.57341	0.56662	0.3915	0.22833	0.072632	NA		NA
GO_SODIUM_ION_EXPORT	12	0.13555	0.16657	0.36538	0.51093	0.085816	0.46485	0.19994	0.13301	0.17029	NA		NA
GO_UTERUS_DEVELOPMENT	18	0.13573	0.41317	0.8872	0.0226	0.50921	0.15982	0.098094	0.46262	0.07595	NA		NA
GO_MITOCHONDRIAL_RESPIRATORY_CHAIN_COMPLEX_I_BIOGENESIS	52	0.13581	0.48897	0.57139	0.079036	0.23601	0.38062	0.096311	0.41743	0.12899	NA		NA
REACTOME_VEGF_LIGAND_RECEPTOR_INTERACTIONS	9	0.13587	0.10829	0.16624	0.66272	0.42324	0.30517	0.28277	0.67403	0.17463	NA		NA
GO_EMBRYONIC_SKELETAL_SYSTEM_DEVELOPMENT	118	0.13591	0.032655	0.80873	0.38418	0.35661	0.15085	0.38094	0.48527	0.14787	NA		NA
GO_GLOBAL_GENOME_NUCLEOTIDE_EXCISION_REPAIR	29	0.13595	0.15527	0.5966	0.075287	0.013702	0.77922	0.24218	0.28313	0.11799	NA		NA
GO_LYTIC_VACUOLE_MEMBRANE	263	0.13606	0.24752	0.019051	0.75754	0.67847	0.21313	0.17919	0.11061	0.18797	NA		NA
GO_UBIQUITIN_UBIQUITIN_LIGASE_ACTIVITY	13	0.13612	0.41866	0.43083	0.24088	0.071891	0.37967	0.12217	0.28485	0.21115	NA		NA
GO_SPINAL_CORD_MOTOR_NEURON_DIFFERENTIATION	33	0.13631	0.30845	0.12436	0.49316	0.14107	0.26519	0.14545	0.94479	0.19455	NA		NA
GO_RNAI_EFFECTOR_COMPLEX	11	0.13643	0.17091	0.09735	0.22993	0.24537	0.1893	0.095424	0.53456	0.1348	NA		NA
GO_RESPONSE_TO_INTERLEUKIN_6	25	0.1365	0.61412	0.085122	0.11007	0.39635	0.55302	0.10158	0.27473	0.22789	NA		NA
GO_COP9_SIGNALOSOME	32	0.13661	0.12492	0.71393	0.7082	0.1012	0.3797	0.2361	0.10463	0.1421	NA		NA
GO_POSITIVE_REGULATION_OF_DEVELOPMENTAL_PROCESS	1095	0.13662	0.082123	0.084011	0.52801	0.89052	0.30192	0.38529	0.26519	0.24768	NA		NA
GO_S_ADENOSYLMETHIONINE_DEPENDENT_METHYLTRANSFERASE_ACTIVITY	134	0.13667	0.27342	0.16662	0.073367	0.30972	0.75193	0.1608	0.54452	0.13835	NA		NA
GO_ION_TRANSPORT	1189	0.1368	0.11577	0.025992	0.43605	0.24985	0.76274	0.18452	0.028	0.15701	NA		NA
GO_REGULATION_OF_DENDRITE_EXTENSION	18	0.13684	0.094753	0.27464	0.7974	0.047363	0.45083	0.23594	0.54847	0.30205	NA		NA
GO_CELLULAR_RESPONSE_TO_LEPTIN_STIMULUS	16	0.13688	0.62074	0.27567	0.095533	0.19291	0.24097	0.061955	0.52073	0.14082	NA		NA
GO_PURINE_CONTAINING_COMPOUND_SALVAGE	15	0.13719	0.54687	0.11589	0.18203	0.034759	0.77962	0.1175	0.68291	0.1713	NA		NA
REACTOME_SIGNALING_BY_FGFR1_FUSION_MUTANTS	18	0.13722	0.37836	0.47783	0.80845	0.029986	0.13618	0.21497	0.39167	0.17872	NA		NA
REACTOME_INFLAMMASOMES	16	0.13727	0.67234	0.51307	0.071358	0.85572	0.076225	0.098982	0.76281	0.13539	NA		NA
PID_P38_ALPHA_BETA_PATHWAY	30	0.13748	0.011343	0.24218	0.93855	0.1634	0.6672	0.5098	0.23538	0.20175	NA		NA
GO_ION_CHANNEL_BINDING	107	0.13765	0.0077579	0.097911	0.70333	0.45242	0.68433	0.39583	0.134	0.15691	NA		NA
GO_LYTIC_VACUOLE	501	0.13772	0.15136	0.05469	0.68339	0.67165	0.17059	0.23291	0.13552	0.17215	NA		NA
GO_MEIOTIC_CHROMOSOME_SEGREGATION	63	0.13784	0.44527	0.78536	0.71309	0.18203	0.26775	0.3736	0.0019427	0.11557	NA		NA
PID_CMYB_PATHWAY	80	0.13802	0.093199	0.16557	0.7777	0.30639	0.128	0.19033	0.062076	0.26573	NA		NA
GO_POSITIVE_REGULATION_OF_MRNA_SPLICING_VIA_SPLICEOSOME	13	0.1382	0.25957	0.30273	0.47075	0.46817	0.080332	0.18296	0.31049	0.053312	NA		NA
GO_REGULATION_OF_CGMP_BIOSYNTHETIC_PROCESS	22	0.13822	0.29411	0.080571	0.78323	0.13529	0.22346	0.13287	0.13749	0.2595	NA		NA
GO_REGULATION_OF_CELL_CELL_ADHESION_MEDIATED_BY_CADHERIN	11	0.13824	0.72814	0.11586	0.024809	0.75929	0.90884	0.098285	0.30594	0.094977	NA		NA
GO_INTEGRIN_MEDIATED_SIGNALING_PATHWAY	81	0.13824	0.020689	0.60933	0.76576	0.33507	0.081106	0.318	0.038979	0.17563	NA		NA
GO_DNA_HELICASE_COMPLEX	14	0.13887	0.14174	0.72758	0.75774	0.05504	0.077464	0.26709	0.46445	0.19174	NA		NA
GO_TRANSCRIPTIONAL_REPRESSOR_ACTIVITY_RNA_POLYMERASE_II_CORE_PROMOTER_PROXIMAL_REGION_SEQUENCE_SPECIFIC_BINDING	104	0.1389	0.33099	0.46429	0.071266	0.82913	0.13509	0.15844	0.076299	0.1269	NA		NA
GO_REFLEX	20	0.13893	0.47707	0.39648	0.073651	0.38656	0.13742	0.086197	0.24999	0.11953	NA		NA
GO_REGULATION_OF_RESPIRATORY_GASEOUS_EXCHANGE_BY_NEUROLOGICAL_SYSTEM_PROCESS	11	0.13896	0.20298	0.43458	0.043156	0.88608	0.26496	0.20632	0.55904	0.083576	NA		NA
GO_RIBOSOMAL_SMALL_SUBUNIT_ASSEMBLY	15	0.13925	0.91088	0.011298	0.11782	0.67832	0.3936	0.028152	0.050685	0.143	NA		NA
GO_MITOTIC_G2_DNA_DAMAGE_CHECKPOINT	12	0.1393	0.17218	0.61207	0.15068	0.48844	0.033502	0.20049	0.091463	0.106	NA		NA
GO_MATING	36	0.13931	0.23405	0.36482	0.38704	0.464	0.48146	0.31945	0.51235	0.10198	NA		NA
GO_REGULATION_OF_CARTILAGE_DEVELOPMENT	61	0.13954	0.50979	0.069695	0.10504	0.7313	0.24451	0.13122	0.29176	0.12067	NA		NA
BIOCARTA_GH_PATHWAY	28	0.13969	0.15677	0.35261	0.8072	0.20726	0.083723	0.24779	0.22806	0.17608	NA		NA
GO_STRUCTURAL_CONSTITUENT_OF_MUSCLE	40	0.1397	0.73586	0.038742	0.26058	0.65395	0.52383	0.14292	0.45974	0.14997	NA		NA
Glia_Astrocytes_DNAmetabolism_Transcription	114	0.13995	0.20613	0.074129	0.80343	0.74479	0.34978	0.2435	0.15079	0.28516	NA		NA
GO_PRODUCTION_OF_MOLECULAR_MEDIATOR_OF_IMMUNE_RESPONSE	57	0.14013	0.10289	0.14263	0.5229	0.22587	0.46516	0.24422	0.22987	0.14756	NA		NA
REACTOME_SYNTHESIS_OF_PIPS_AT_THE_LATE_ENDOSOME_MEMBRANE	9	0.14014	0.11076	0.53898	0.45534	0.11433	0.56708	0.32824	0.28599	0.1244	NA		NA
GO_AXON_INITIAL_SEGMENT	12	0.14021	0.014397	0.28416	0.14082	0.93064	0.46388	0.45204	0.068084	0.074871	NA		NA
GO_REGULATION_OF_SYNAPTIC_VESICLE_EXOCYTOSIS	17	0.14055	0.13591	0.067455	0.23679	0.47753	0.23057	0.076533	0.44643	0.16904	NA		NA
GO_PIGMENTATION	80	0.14061	0.29503	0.095151	0.7818	0.72178	0.042629	0.13284	0.24589	0.19182	NA		NA
BIOCARTA_TALL1_PATHWAY	15	0.14068	0.23274	0.74934	0.22203	0.53664	0.29035	0.22747	0.29314	0.1294	NA		NA
GO_POSITIVE_REGULATION_OF_FAT_CELL_DIFFERENTIATION	50	0.14068	0.44023	0.088922	0.29016	0.24615	0.66617	0.15734	0.60325	0.1927	NA		NA
GO_PYRIMIDINE_DEOXYRIBONUCLEOTIDE_METABOLIC_PROCESS	17	0.14069	0.21587	0.035652	0.21723	0.79413	0.51605	0.1562	0.21114	0.13365	NA		NA
GO_NEGATIVE_REGULATION_OF_NUCLEAR_DIVISION	44	0.14074	0.66438	0.2394	0.22191	0.1165	0.3259	0.12368	0.95251	0.2388	NA		NA
KEGG_ADHERENS_JUNCTION	72	0.14087	0.78746	0.082871	0.52872	0.1364	0.014485	0.020216	0.54844	0.29499	NA		NA
GO_HISTONE_H3_K4_METHYLATION	30	0.14095	0.12618	0.12195	0.18521	0.57329	0.74889	0.26281	0.013681	0.18235	NA		NA
GO_HISTONE_METHYLTRANSFERASE_COMPLEX	65	0.14122	0.038034	0.71067	0.71937	0.27801	0.50428	0.3642	0.051791	0.17819	NA		NA
GO_POSITIVE_REGULATION_OF_MRNA_METABOLIC_PROCESS	44	0.14123	0.24397	0.17657	0.19131	0.54946	0.03786	0.22156	0.10774	0.016803	NA		NA
GO_STRIATED_MUSCLE_CONTRACTION	94	0.14127	0.071226	0.70075	0.2839	0.60965	0.80365	0.10838	0.10407	0.15885	NA		NA
GO_CELLULAR_RESPONSE_TO_GLUCAGON_STIMULUS	38	0.14141	0.10235	0.59981	0.10859	0.74096	0.18392	0.24648	0.3056	0.074665	NA		NA
REACTOME_NEGATIVE_REGULATION_OF_THE_PI3K_AKT_NETWORK	7	0.14161	0.42507	0.62549	0.10794	0.076554	0.14765	0.12878	0.28565	0.08594	NA		NA
GO_BONE_MORPHOGENESIS	76	0.14172	0.033476	0.46369	0.74319	0.64186	0.030227	0.38517	0.19733	0.16581	NA		NA
GO_N_GLYCAN_PROCESSING	20	0.1418	0.066815	0.91854	0.2197	0.13436	0.35833	0.37189	0.52278	0.028842	NA		NA
REACTOME_REGULATED_PROTEOLYSIS_OF_P75NTR	10	0.14194	0.16905	0.23594	0.22669	0.27214	0.14128	0.19772	0.091214	0.15593	NA		NA
GO_GANGLIOSIDE_BIOSYNTHETIC_PROCESS	18	0.14204	0.24575	0.46214	0.13304	0.27049	0.31872	0.18995	0.033795	0.23187	NA		NA
GO_POTASSIUM_ION_IMPORT	28	0.14213	0.068542	0.20333	0.7338	0.14369	0.58714	0.26554	0.18006	0.18314	NA		NA
KEGG_OXIDATIVE_PHOSPHORYLATION	112	0.14216	0.25543	0.52862	0.25353	0.13553	0.14675	0.14733	0.41373	0.12167	NA		NA
GO_REGULATION_OF_CHROMATIN_BINDING	17	0.14235	0.43182	0.1118	0.94241	0.39579	0.0043615	0.11097	0.26812	0.29903	NA		NA
GO_NEGATIVE_REGULATION_OF_CELLULAR_COMPONENT_ORGANIZATION	647	0.14244	0.57853	0.84371	0.021649	0.26866	0.089823	0.10111	0.26557	0.15545	NA		NA
BIOCARTA_CFTR_PATHWAY	12	0.14277	0.12106	0.17834	0.51546	0.45707	0.68236	0.26714	0.63492	0.18022	NA		NA
GO_CATECHOLAMINE_METABOLIC_PROCESS	35	0.14315	0.064771	0.1797	0.037531	0.62285	0.84983	0.38588	0.11024	0.077141	NA		NA
KEGG_FC_GAMMA_R_MEDIATED_PHAGOCYTOSIS	93	0.14323	0.76206	0.09794	0.6364	0.029509	0.078038	0.051858	0.40376	0.2513	NA		NA
GO_INOSITOL_PHOSPHATE_CATABOLIC_PROCESS	11	0.14332	0.62773	0.64679	0.032106	0.076554	0.18344	0.050902	0.039489	0.13422	NA		NA
GO_REGULATION_OF_BLOOD_VOLUME_BY_RENIN_ANGIOTENSIN	9	0.14337	0.63522	0.22367	0.41969	0.097873	0.13735	0.068946	0.12103	0.19984	NA		NA
REACTOME_NFKB_IS_ACTIVATED_AND_SIGNALS_SURVIVAL	9	0.14355	0.64942	0.1515	0.06327	0.23091	0.66625	0.097132	0.77164	0.12535	NA		NA
GO_MICROTUBULE_PLUS_END	17	0.14357	0.07508	0.21549	0.82724	0.71332	0.049654	0.33725	0.5752	0.46887	NA		NA
GO_HEPARAN_SULFATE_PROTEOGLYCAN_BIOSYNTHETIC_PROCESS	22	0.14358	0.046117	0.6506	0.44114	0.39461	0.088989	0.27932	0.27821	0.10807	NA		NA
GO_NEGATIVE_REGULATION_OF_NEUROTRANSMITTER_TRANSPORT	13	0.14372	0.42035	0.24535	0.37125	0.12998	0.49288	0.111	0.1734	0.20222	NA		NA
REACTOME_OPIOID_SIGNALLING	77	0.14377	0.19855	0.48451	0.37764	0.36724	0.12431	0.17948	0.1343	0.11174	NA		NA
GO_CELL_FATE_COMMITMENT	222	0.14394	0.083225	0.063038	0.66043	0.4517	0.2275	0.3144	0.41712	0.24172	NA		NA
GO_MANGANESE_ION_BINDING	47	0.14407	0.088152	0.19167	0.78605	0.3323	0.033416	0.17911	0.11392	0.20368	NA		NA
GO_NEGATIVE_REGULATION_OF_NF_KAPPAB_IMPORT_INTO_NUCLEUS	16	0.14409	0.5853	0.062253	0.15056	0.50304	0.35845	0.071679	0.34986	0.1623	NA		NA
BIOCARTA_CERAMIDE_PATHWAY	21	0.14415	0.45015	0.15445	0.91874	0.17416	0.10903	0.16015	0.85605	0.28148	NA		NA
GO_WALKING_BEHAVIOR	30	0.14422	0.36299	0.050752	0.91059	0.081815	0.17566	0.17699	0.13261	0.27056	NA		NA
GO_DIENCEPHALON_DEVELOPMENT	73	0.14423	0.13051	0.79103	0.01488	0.6306	0.25655	0.218	0.39917	0.053707	NA		NA
REACTOME_SEMA3A_PLEXIN_REPULSION_SIGNALING_BY_INHIBITING_INTEGRIN_ADHESION	12	0.14509	0.019088	0.016156	0.98125	0.66237	0.27195	0.42628	0.35702	0.25153	NA		NA
GO_POSITIVE_REGULATION_OF_SODIUM_ION_TRANSMEMBRANE_TRANSPORTER_ACTIVITY	10	0.14522	0.2096	0.026043	0.41309	0.5608	0.61738	0.21107	0.28837	0.15218	NA		NA
GO_NEGATIVE_REGULATION_OF_MAPK_CASCADE	140	0.14537	0.73538	0.37375	0.17761	0.79895	0.0031412	0.058045	0.024841	0.16883	NA		NA
GO_NUCLEAR_ENVELOPE_ORGANIZATION	80	0.14552	0.093842	0.34562	0.14916	0.71924	0.2819	0.22145	0.48763	0.10425	NA		NA
GO_POSITIVE_REGULATION_OF_RECEPTOR_BIOSYNTHETIC_PROCESS	10	0.1458	0.33218	0.60716	0.29433	0.1008	0.26075	0.06806	0.90258	0.20206	NA		NA
Presynapse-Synaptic_vesicle_(Kirov_et_al._2012)	328	0.14623	0.010166	0.34641	0.7036	0.41581	0.59042	0.4121	0.18838	0.15751	NA		NA
GO_HIPPO_SIGNALING	26	0.14641	0.39919	0.025781	0.32406	0.94501	0.029619	0.10885	0.030685	0.20331	NA		NA
GO_PROTEIN_TYROSINE_KINASE_BINDING	54	0.14674	0.70907	0.14611	0.11227	0.12933	0.56671	0.06158	0.41949	0.12026	NA		NA
GO_AMPA_GLUTAMATE_RECEPTOR_COMPLEX	24	0.14677	0.087688	0.18864	0.39791	0.12961	0.36599	0.25121	0.24325	0.13406	NA		NA
GO_INACTIVATION_OF_MAPK_ACTIVITY	24	0.14683	0.63295	0.69953	0.40526	0.23913	0.0048494	0.068928	0.095128	0.15486	NA		NA
GO_SAGA_TYPE_COMPLEX	28	0.14686	0.46117	0.085886	0.014114	0.50068	0.643	0.085689	0.15158	0.073996	NA		NA
GO_REGULATION_OF_PROTEIN_BINDING	164	0.14726	0.67996	0.39376	0.30037	0.58051	0.0043744	0.018134	0.14561	0.23163	NA		NA
GO_POSITIVE_REGULATION_OF_MRNA_PROCESSING	31	0.1476	0.18987	0.22571	0.10791	0.81557	0.032502	0.26033	0.038044	0.0097765	NA		NA
GO_NUCLEOSIDE_MONOPHOSPHATE_BIOSYNTHETIC_PROCESS	77	0.14772	0.043359	0.262	0.64699	0.34952	0.50096	0.37736	0.59192	0.13988	NA		NA
GO_ATP_HYDROLYSIS_COUPLED_TRANSMEMBRANE_TRANSPORT	35	0.14774	0.35082	0.44338	0.69348	0.23725	0.025152	0.18719	0.20877	0.22334	NA		NA
GO_REGULATION_OF_PROTEIN_KINASE_A_SIGNALING	16	0.14776	0.079582	0.55833	0.27614	0.91091	0.20412	0.33735	0.4428	0.11129	NA		NA
REACTOME_PI_METABOLISM	44	0.14786	0.47868	0.4223	0.2545	0.18225	0.30016	0.11046	0.15069	0.1384	NA		NA
GO_BODY_MORPHOGENESIS	40	0.14805	0.077152	0.2563	0.67396	0.61939	0.059383	0.23479	0.36976	0.24197	NA		NA
GO_REGULATION_OF_EXTRINSIC_APOPTOTIC_SIGNALING_PATHWAY_IN_ABSENCE_OF_LIGAND	44	0.14815	0.35771	0.053433	0.94726	0.68401	0.02551	0.16327	0.066495	0.29308	NA		NA
GO_PEPTIDYL_CYSTEINE_MODIFICATION	19	0.14844	0.56507	0.16253	0.20877	0.068852	0.56549	0.12458	0.57422	0.19646	NA		NA
GO_POSITIVE_REGULATION_OF_CARTILAGE_DEVELOPMENT	28	0.14852	0.45713	0.37074	0.28646	0.37572	0.17571	0.16834	0.28659	0.15398	NA		NA
GO_PATTERN_SPECIFICATION_PROCESS	402	0.14886	0.015721	0.33563	0.29497	0.45768	0.68314	0.42781	0.41007	0.14547	NA		NA
GO_TASTE_RECEPTOR_ACTIVITY	30	0.14891	0.50234	0.014336	0.28371	0.27903	0.83674	0.060662	0.091724	0.20914	NA		NA
GO_CELL_AGGREGATION	21	0.14893	0.43697	0.19122	0.59941	0.76474	0.16528	0.06806	0.091715	0.14029	NA		NA
GO_PROTEIN_PHOSPHATASE_2A_BINDING	27	0.14937	0.316	0.86088	0.067	0.80373	0.017804	0.23174	0.32692	0.077074	NA		NA
GO_WHITE_FAT_CELL_DIFFERENTIATION	13	0.1496	0.33397	0.11045	0.32709	0.22893	0.27592	0.12256	0.96312	0.1794	NA		NA
GO_CELL_CYCLE_PROCESS	1045	0.14965	0.1302	0.0493	0.69072	0.28827	0.45437	0.22454	0.2411	0.17239	NA		NA
GO_REGIONALIZATION	301	0.14972	0.015674	0.19721	0.24263	0.54169	0.70304	0.44715	0.40734	0.15727	NA		NA
GO_RESPONSE_TO_INSECTICIDE	12	0.14994	0.30051	0.39545	0.19746	0.56569	0.70831	0.20254	0.84712	0.1165	NA		NA
BIOCARTA_RANKL_PATHWAY	14	0.14994	0.2822	0.35877	0.22431	0.35188	0.46216	0.22673	0.42378	0.13469	NA		NA
GO_HYDROLASE_ACTIVITY_HYDROLYZING_N_GLYCOSYL_COMPOUNDS	23	0.15024	0.31304	0.11764	0.02395	0.63243	0.73566	0.1288	0.48867	0.11702	NA		NA
GO_RESPONSE_TO_GLUCAGON	47	0.15079	0.16833	0.61228	0.025175	0.93103	0.061218	0.19672	0.15815	0.047779	NA		NA
GO_TRANSMEMBRANE_RECEPTOR_PROTEIN_TYROSINE_KINASE_SIGNALING_PATHWAY	482	0.15084	0.11563	0.39961	0.81976	0.31434	0.10504	0.27316	0.29006	0.17723	NA		NA
KEGG_SPHINGOLIPID_METABOLISM	38	0.15092	0.16759	0.41339	0.15176	0.95075	0.019317	0.28317	0.019726	0.10545	NA		NA
REACTOME_INFLUENZA_VIRAL_RNA_TRANSCRIPTION_AND_REPLICATION	95	0.15096	0.55655	0.42251	0.74023	0.72297	0.047369	0.14986	0.27366	0.22968	NA		NA
GO_REGULATION_OF_SYNAPSE_ASSEMBLY	72	0.15115	0.35138	0.50934	0.14669	0.40472	0.19713	0.12935	0.15913	0.1551	NA		NA
GO_REPRODUCTION	1198	0.15132	0.60923	0.49929	0.20686	0.19117	0.11704	0.065347	0.12831	0.15285	NA		NA
GO_ALDEHYDE_CATABOLIC_PROCESS	13	0.15136	0.80056	0.0090177	0.37425	0.088527	0.64427	0.035492	0.47635	0.22695	NA		NA
REACTOME_VOLTAGE_GATED_POTASSIUM_CHANNELS	42	0.1514	0.12944	0.016042	0.47081	0.75543	0.68671	0.2806	0.57472	0.10381	NA		NA
GO_EAR_DEVELOPMENT	191	0.15165	0.022971	0.35559	0.6369	0.46938	0.2342	0.36404	0.39427	0.14763	NA		NA
GO_ASYMMETRIC_CELL_DIVISION	12	0.15191	0.60983	0.24036	0.41008	0.048891	0.30579	0.080321	0.22444	0.2171	NA		NA
BIOCARTA_PGC1A_PATHWAY	23	0.15218	0.4622	0.46569	0.66213	0.1852	0.03224	0.16063	0.075853	0.2542	NA		NA
GO_PYRIMIDINE_CONTAINING_COMPOUND_CATABOLIC_PROCESS	32	0.15223	0.48222	0.04615	0.11776	0.76712	0.45415	0.050722	0.36711	0.0754	NA		NA
GO_DENDRITIC_SHAFT	33	0.15261	0.06542	0.58843	0.1996	0.033402	0.81595	0.33436	0.040252	0.20362	NA		NA
GO_PROTEIN_TYROSINE_SERINE_THREONINE_PHOSPHATASE_ACTIVITY	42	0.15279	0.36854	0.49513	0.04551	0.39274	0.29727	0.14254	0.29662	0.12527	NA		NA
GO_PEPTIDYL_LYSINE_TRIMETHYLATION	23	0.15286	0.38355	0.034193	0.11703	0.75647	0.35418	0.08559	0.4499	0.21907	NA		NA
GO_NEGATIVE_REGULATION_OF_MRNA_METABOLIC_PROCESS	34	0.15295	0.43905	0.5895	0.084284	0.33386	0.33288	0.12542	0.44427	0.13507	NA		NA
BIOCARTA_DREAM_PATHWAY	14	0.15297	0.50531	0.42678	0.050316	0.5206	0.42752	0.12625	0.045589	0.19843	NA		NA
KEGG_UBIQUITIN_MEDIATED_PROTEOLYSIS	126	0.15313	0.71057	0.17744	0.29691	0.070193	0.5742	0.13531	0.21519	0.29478	NA		NA
GO_CELLULAR_MACROMOLECULE_LOCALIZATION	1177	0.15317	0.1543	0.065386	0.8406	0.44331	0.41545	0.2731	0.37451	0.20175	NA		NA
GO_LOW_DENSITY_LIPOPROTEIN_PARTICLE	13	0.15318	0.15245	0.75066	0.37297	0.073661	0.62523	0.34034	0.87794	0.16125	NA		NA
GO_POSITIVE_REGULATION_OF_SKELETAL_MUSCLE_TISSUE_DEVELOPMENT	25	0.15348	0.38902	0.22105	0.7667	0.41458	0.16602	0.17798	0.24826	0.22543	NA		NA
GO_NEGATIVE_REGULATION_OF_INTRACELLULAR_SIGNAL_TRANSDUCTION	419	0.15371	0.62465	0.10031	0.13306	0.48468	0.3828	0.07806	0.31202	0.1937	NA		NA
GO_TYPE_I_INTERFERON_RECEPTOR_BINDING	16	0.15397	0.19759	0.097683	0.14036	0.30857	0.90976	0.21572	0.097304	0.1209	NA		NA
GO_IMP_BIOSYNTHETIC_PROCESS	10	0.15403	0.080325	0.78958	0.45298	0.049099	0.4228	0.30398	0.48822	0.12171	NA		NA
GO_ATPASE_BINDING	75	0.15404	0.4881	0.81954	0.17084	0.24088	0.13232	0.15334	0.7544	0.16807	NA		NA
GO_MITOGEN_ACTIVATED_PROTEIN_KINASE_KINASE_BINDING	15	0.15415	0.38348	0.49427	0.64982	0.099706	0.085649	0.14249	0.35183	0.25206	NA		NA
REACTOME_APOBEC3G_MEDIATED_RESISTANCE_TO_HIV1_INFECTION	5	0.15417	0.086175	0.7603	0.35593	0.41271	0.56112	0.2566	0.6167	0.22002	NA		NA
GO_GOLGI_STACK	120	0.15429	0.1647	0.71571	0.040853	0.49297	0.16088	0.12478	0.32905	0.071959	NA		NA
GO_MESENCHYMAL_CELL_DIFFERENTIATION	129	0.15433	0.20494	0.14375	0.59371	0.48525	0.015025	0.13533	0.44642	0.22404	NA		NA
GO_RESPONSE_TO_HISTAMINE	11	0.15435	0.03885	0.18033	0.1132	0.84436	0.72412	0.39251	0.063503	0.10835	NA		NA
GO_CORPUS_CALLOSUM_DEVELOPMENT	11	0.15437	0.094452	0.29026	0.039678	0.49078	0.69889	0.23496	0.04543	0.083541	NA		NA
GO_REGULATION_OF_DEVELOPMENTAL_PIGMENTATION	16	0.15451	0.25166	0.10672	0.36694	0.49977	0.43021	0.20445	0.26733	0.14965	NA		NA
GO_NUCLEAR_MATRIX	91	0.15464	0.35413	0.14236	0.95078	0.055837	0.30303	0.12143	0.90482	0.41775	NA		NA
GO_REGULATION_OF_LYASE_ACTIVITY	84	0.15482	0.21425	0.063554	0.70914	0.055009	0.94615	0.39736	0.29526	0.25947	NA		NA
GO_CEREBRAL_CORTEX_CELL_MIGRATION	38	0.15482	0.78334	0.25164	0.17223	0.054639	0.10708	0.039359	0.061234	0.24929	NA		NA
BIOCARTA_CDMAC_PATHWAY	16	0.15484	0.9869	0.063618	0.13776	0.14677	0.067606	0.0057059	0.14962	0.21386	NA		NA
GO_PROTEIN_HORMONE_RECEPTOR_ACTIVITY	10	0.15491	0.10756	0.29102	0.47722	0.37009	0.48411	0.31455	0.64046	0.14475	NA		NA
GO_REGULATION_OF_ERYTHROCYTE_DIFFERENTIATION	34	0.15505	0.024882	0.58175	0.59175	0.2572	0.097858	0.32435	0.77398	0.24245	NA		NA
GO_PROTEIN_DIMERIZATION_ACTIVITY	1066	0.15511	0.29685	0.43958	0.41934	0.72912	0.25998	0.23093	0.10102	0.11381	NA		NA
BIOCARTA_GCR_PATHWAY	19	0.1552	0.69183	0.26673	0.22545	0.16605	0.32329	0.092334	0.71532	0.14556	NA		NA
GO_MEMBRANE_PROTEIN_PROTEOLYSIS	33	0.15532	0.36824	0.084019	0.71084	0.84886	0.068893	0.15472	0.083475	0.28305	NA		NA
GO_OLFACTORY_LOBE_DEVELOPMENT	35	0.15558	0.011997	0.24652	0.92608	0.43865	0.28939	0.50323	0.090186	0.20582	NA		NA
GO_NEGATIVE_REGULATION_OF_ALCOHOL_BIOSYNTHETIC_PROCESS	17	0.1556	0.27505	0.49253	0.1737	0.28799	0.32219	0.18745	0.28119	0.13953	NA		NA
GO_PROTEIN_O_LINKED_FUCOSYLATION	11	0.15577	0.41987	0.14842	0.3997	0.22503	0.72719	0.12565	0.77884	0.14741	NA		NA
PID_PDGFRB_PATHWAY	127	0.15584	0.18149	0.084172	0.96292	0.34466	0.030185	0.21722	0.27819	0.32609	NA		NA
GO_POTASSIUM_CHANNEL_COMPLEX	86	0.15603	0.012784	0.56116	0.14172	0.26428	0.67094	0.4548	0.26274	0.095077	NA		NA
GO_PERICENTRIC_HETEROCHROMATIN	14	0.15609	0.51233	0.26228	0.606	0.29788	0.14734	0.11011	0.1662	0.14089	NA		NA
GO_POSITIVE_REGULATION_OF_TRANSFORMING_GROWTH_FACTOR_BETA_PRODUCTION	14	0.1561	0.91873	0.053394	0.13919	0.49272	0.38674	0.033382	0.2384	0.2285	NA		NA
GO_CORTICAL_ACTIN_CYTOSKELETON	56	0.15617	0.30259	0.26701	0.37701	0.38494	0.46996	0.15821	0.21511	0.16564	NA		NA
GO_REGULATION_OF_TRANSLATIONAL_INITIATION	79	0.15626	0.10293	0.22102	0.063168	0.3098	0.3656	0.19021	0.066494	0.082167	NA		NA
PID_TRAIL_PATHWAY	27	0.15651	0.19601	0.033515	0.6297	0.46187	0.54495	0.21885	0.43211	0.17766	NA		NA
GO_AXON_ENSHEATHMENT_IN_CENTRAL_NERVOUS_SYSTEM	11	0.15666	0.075309	0.65483	0.014463	0.20226	0.84568	0.36359	0.40477	0.07823	NA		NA
GO_RIBONUCLEOPROTEIN_GRANULE	141	0.15666	0.15632	0.035173	0.69064	0.79038	0.37992	0.33828	0.90188	0.1222	NA		NA
GO_REGULATION_OF_PHOSPHATIDYLINOSITOL_3_KINASE_ACTIVITY	40	0.15668	0.097167	0.039046	0.90133	0.73167	0.52444	0.36561	0.36124	0.22862	NA		NA
GO_RESPONSE_TO_FLUID_SHEAR_STRESS	34	0.15689	0.13644	0.41466	0.49818	0.82171	0.11754	0.23289	0.030373	0.12723	NA		NA
SA_TRKA_RECEPTOR	16	0.15691	0.33709	0.53507	0.089948	0.2835	0.10468	0.13545	0.15927	0.089455	NA		NA
REACTOME_SIGNALING_BY_ACTIVATED_POINT_MUTANTS_OF_FGFR1	11	0.15712	0.68173	0.1693	0.37356	0.19473	0.14662	0.076042	0.15804	0.21058	NA		NA
GO_AXON_CYTOPLASM	32	0.15713	0.052831	0.12939	0.34136	0.064692	0.83191	0.22643	0.0091838	0.14088	NA		NA
GO_EMBRYONIC_HEART_TUBE_DEVELOPMENT	71	0.15721	0.36849	0.030507	0.10575	0.74791	0.097611	0.15934	0.49034	0.18023	NA		NA
GO_SPINDLE	277	0.15753	0.45553	0.63621	0.42583	0.27248	0.0088881	0.19824	0.81205	0.25346	NA		NA
PID_P38_MK2_PATHWAY	21	0.1579	0.12632	0.64385	0.51077	0.65694	0.013368	0.27228	0.11032	0.14779	NA		NA
GO_CENTRAL_NERVOUS_SYSTEM_NEURON_DEVELOPMENT	65	0.15804	0.19957	0.25613	0.080417	0.35589	0.73565	0.16341	0.26505	0.11979	NA		NA
GO_TELENCEPHALON_REGIONALIZATION	13	0.15806	0.14862	0.10133	0.60353	0.33006	0.52105	0.23269	0.35515	0.19972	NA		NA
GO_DNA_REPLICATION_INDEPENDENT_NUCLEOSOME_ORGANIZATION	47	0.15815	0.17811	0.17628	0.41467	0.89425	0.56072	0.4907	0.42776	0.17459	NA		NA
GO_POSITIVE_REGULATION_OF_SODIUM_ION_TRANSMEMBRANE_TRANSPORT	15	0.15819	0.12667	0.031099	0.074575	0.38698	0.75299	0.28855	0.13087	0.18181	NA		NA
GO_GLUTAMATE_RECEPTOR_ACTIVITY	26	0.15819	0.57504	0.048278	0.55973	0.30975	0.22738	0.11565	0.37332	0.24017	NA		NA
GO_CELL_MIGRATION_IN_HINDBRAIN	13	0.15823	0.067898	0.98147	0.21521	0.28459	0.035588	0.33602	0.83017	0.098495	NA		NA
GO_REGULATION_OF_MRNA_CATABOLIC_PROCESS	26	0.15826	0.13425	0.67505	0.29252	0.42265	0.057197	0.29504	0.40316	0.10201	NA		NA
GO_CELL_CYCLE_G1_S_PHASE_TRANSITION	104	0.15846	0.26181	0.0396	0.44661	0.19838	0.69576	0.23906	0.69137	0.16451	NA		NA
GO_TOLL_LIKE_RECEPTOR_4_SIGNALING_PATHWAY	17	0.1585	0.63094	0.6273	0.067993	0.43045	0.09129	0.10727	0.79123	0.1343	NA		NA
GO_FATTY_ACID_ELONGATION	12	0.15854	0.10355	0.71043	0.45952	0.36186	0.12314	0.33584	0.35029	0.14689	NA		NA
PID_REG_GR_PATHWAY	82	0.15868	0.63051	0.010996	0.25837	0.12213	0.13187	0.021159	0.12677	0.23254	NA		NA
GO_PEPTIDYL_TYROSINE_AUTOPHOSPHORYLATION	37	0.15872	0.034186	0.054075	0.73802	0.59247	0.65194	0.39972	0.073215	0.16005	NA		NA
REACTOME_MRNA_SPLICING	101	0.15874	0.46383	0.5283	0.16087	0.15673	0.20225	0.20963	0.12837	0.1459	NA		NA
GO_CELLULAR_RESPONSE_TO_EXOGENOUS_DSRNA	12	0.15892	0.51421	0.18902	0.76788	0.60273	0.1071	0.15804	0.104	0.22732	NA		NA
GO_NEGATIVE_REGULATION_OF_CELL_DIVISION	58	0.15898	0.67197	0.16064	0.089129	0.11351	0.37868	0.074005	0.84855	0.098656	NA		NA
GO_NEGATIVE_REGULATION_OF_OSTEOBLAST_DIFFERENTIATION	37	0.15902	0.45643	0.0075455	0.6865	0.18634	0.32349	0.080987	0.093967	0.26728	NA		NA
GO_ZYMOGEN_GRANULE	13	0.15912	0.94475	0.018175	0.15186	0.016381	0.7416	0.025716	0.68971	0.20902	NA		NA
GO_RESPONSE_TO_FUNGICIDE	10	0.15914	0.45993	0.6638	0.45347	0.04403	0.53666	0.16623	0.81343	0.1651	NA		NA
GO_METANEPHRIC_EPITHELIUM_DEVELOPMENT	20	0.15937	0.14601	0.58319	0.055916	0.87482	0.32346	0.13053	0.10963	0.096475	NA		NA
GO_RESPONSE_TO_ABIOTIC_STIMULUS	981	0.15951	0.61862	0.20167	0.17136	0.45936	0.55386	0.0948	0.27752	0.11983	NA		NA
GO_POSITIVE_REGULATION_OF_CELLULAR_AMIDE_METABOLIC_PROCESS	101	0.15959	0.26802	0.66886	0.054851	0.80416	0.1699	0.32121	0.799	0.083056	NA		NA
REACTOME_HIGHLY_CALCIUM_PERMEABLE_POSTSYNAPTIC_NICOTINIC_ACETYLCHOLINE_RECEPTORS	11	0.15965	0.045534	0.78504	0.29779	0.15226	0.52882	0.39889	0.048241	0.1182	NA		NA
GO_GTPASE_ACTIVITY	227	0.15998	0.37837	0.15423	0.1636	0.42617	0.51455	0.14255	0.63706	0.15781	NA		NA
REACTOME_LOSS_OF_NLP_FROM_MITOTIC_CENTROSOMES	54	0.16002	0.18408	0.20045	0.14026	0.75803	0.43163	0.21731	0.37419	0.20891	NA		NA
GO_RNA_POLYMERASE_II_CORE_BINDING	19	0.16027	0.077059	0.093496	0.17086	0.80277	0.21395	0.25872	0.1107	0.11166	NA		NA
GO_POSITIVE_REGULATION_OF_TRANSFERASE_ACTIVITY	593	0.1603	0.10624	0.28131	0.36337	0.75396	0.11417	0.18467	0.48022	0.17334	NA		NA
GO_ORGANELLE_MEMBRANE_FUSION	89	0.16036	0.35056	0.0026494	0.83634	0.089716	0.69919	0.10965	0.3129	0.33005	NA		NA
GO_PROTEIN_ADP_RIBOSYLATION	20	0.16059	0.63301	0.15172	0.064154	0.40837	0.24237	0.10576	0.33797	0.13809	NA		NA
GO_PALATE_DEVELOPMENT	84	0.16063	0.063244	0.63497	0.90202	0.51514	0.019877	0.31345	0.20474	0.31711	NA		NA
GO_RNA_CATABOLIC_PROCESS	218	0.16075	0.46698	0.13955	0.53447	0.2746	0.049638	0.096607	0.072316	0.13621	NA		NA
GO_REGULATION_OF_CGMP_METABOLIC_PROCESS	29	0.16084	0.27498	0.11456	0.69516	0.061422	0.48845	0.11825	0.21788	0.22447	NA		NA
GO_N_TERMINAL_PROTEIN_AMINO_ACID_MODIFICATION	25	0.16118	0.059715	0.39587	0.54171	0.2531	0.3155	0.30576	0.24225	0.18866	NA		NA
GO_PLATELET_DENSE_GRANULE	19	0.16119	0.41318	0.048991	0.065263	0.89909	0.65554	0.25853	0.082205	0.18785	NA		NA
GO_REGULATION_OF_CARBOHYDRATE_BIOSYNTHETIC_PROCESS	85	0.16141	0.48256	0.50809	0.61845	0.11066	0.092099	0.11534	0.055149	0.18221	NA		NA
GO_POSITIVE_REGULATION_OF_CATENIN_IMPORT_INTO_NUCLEUS	12	0.16149	0.21231	0.42055	0.72066	0.43319	0.92199	0.66245	0.68321	0.24299	NA		NA
GO_PHOSPHATIDYLINOSITOL_PHOSPHATE_KINASE_ACTIVITY	15	0.16162	0.30209	0.27592	0.4124	0.57423	0.31498	0.035681	0.11439	0.19419	NA		NA
BIOCARTA_AKAP13_PATHWAY	12	0.16163	0.19778	0.51041	0.38483	0.19624	0.33552	0.20668	0.47734	0.21663	NA		NA
GO_POSITIVE_REGULATION_OF_CATALYTIC_ACTIVITY	1444	0.16176	0.32921	0.11077	0.73198	0.2888	0.068675	0.12765	0.31214	0.25597	NA		NA
GO_GAMMA_TUBULIN_COMPLEX	18	0.16195	0.016057	0.80659	0.11924	0.82745	0.20557	0.59623	0.09387	0.35669	NA		NA
GO_PROTEIN_METHYLTRANSFERASE_ACTIVITY	80	0.16199	0.26627	0.16774	0.37514	0.42528	0.36256	0.19841	0.37629	0.22439	NA		NA
GO_RESPONSE_TO_TOXIC_SUBSTANCE	228	0.16206	0.040788	0.83849	0.097429	0.26968	0.95515	0.49119	0.2712	0.076282	NA		NA
GO_SIGNAL_TRANSDUCTION_IN_ABSENCE_OF_LIGAND	33	0.16214	0.27776	0.89328	0.16355	0.82372	0.022588	0.29992	0.63501	0.10071	NA		NA
GO_NEUROLOGICAL_SYSTEM_PROCESS	1120	0.16228	0.7606	0.504	0.00017077	0.16008	0.56064	0.039163	0.078928	0.1433	NA		NA
GO_MICROTUBULE_NUCLEATION	18	0.16229	0.2451	0.57988	0.040606	0.66586	0.34995	0.29394	0.1619	0.11581	NA		NA
GO_COCHLEA_DEVELOPMENT	38	0.1623	0.017267	0.080287	0.51645	0.83966	0.54203	0.44422	0.49848	0.13001	NA		NA
GO_MAST_CELL_ACTIVATION	21	0.16236	0.26344	0.26962	0.76949	0.27026	0.15651	0.35749	0.22063	0.35462	NA		NA
GO_CYSTEINE_TYPE_PEPTIDASE_ACTIVITY	150	0.16237	0.30483	0.67619	0.6169	0.0022541	0.66186	0.18435	0.38858	0.31363	NA		NA
GO_NEGATIVE_REGULATION_OF_BMP_SIGNALING_PATHWAY	39	0.16266	0.29052	0.35997	0.12737	0.40578	0.10286	0.089844	0.08513	0.13831	NA		NA
PID_IL3_PATHWAY	25	0.16292	0.090451	0.72779	0.69104	0.084665	0.039984	0.14597	0.79711	0.26127	NA		NA
GO_NUCLEAR_CHROMOSOME_SEGREGATION	220	0.16294	0.11195	0.41444	0.65127	0.78484	0.24889	0.4138	0.33451	0.26277	NA		NA
GO_INTRAMOLECULAR_OXIDOREDUCTASE_ACTIVITY	52	0.163	0.19617	0.066167	0.70796	0.45655	0.46191	0.20902	0.27252	0.1861	NA		NA
Glia_Astrocytes_Proteinmetabolism_Proteintetramerization	15	0.16309	0.031712	0.12427	0.050816	0.88238	0.82448	0.35282	0.55394	0.07692	NA		NA
BIOCARTA_PPARA_PATHWAY	57	0.1631	0.19469	0.34527	0.10925	0.84963	0.38867	0.15963	0.090531	0.10564	NA		NA
GO_RESPONSE_TO_ANTIBIOTIC	46	0.1632	0.12216	0.84988	0.34144	0.14109	0.41835	0.28348	0.21613	0.16042	NA		NA
GO_WW_DOMAIN_BINDING	22	0.16335	0.089517	0.021507	0.89165	0.30569	0.41069	0.28504	0.20486	0.19238	NA		NA
GO_REGULATION_OF_AXON_GUIDANCE	38	0.16335	0.21091	0.41119	0.62709	0.021564	0.40841	0.14436	0.40546	0.25886	NA		NA
GO_REGULATION_OF_MESENCHYMAL_CELL_PROLIFERATION	34	0.16336	0.41266	0.31788	0.69196	0.042899	0.10413	0.31826	0.46506	0.21469	NA		NA
GO_DNA_TEMPLATED_TRANSCRIPTIONAL_PREINITIATION_COMPLEX_ASSEMBLY	8	0.16338	0.38737	0.31012	0.47258	0.21743	0.16061	0.14416	0.16594	0.19	NA		NA
PID_ALK1_PATHWAY	26	0.16344	0.072858	0.16879	0.92952	0.23239	0.089179	0.29666	0.73354	0.55676	NA		NA
GO_NEGATIVE_REGULATION_OF_ESTABLISHMENT_OF_PROTEIN_LOCALIZATION_TO_PLASMA_MEMBRANE	13	0.16355	0.49864	0.26762	0.38905	0.090655	0.49957	0.12323	0.11709	0.20017	NA		NA
GO_CHONDROCYTE_DIFFERENTIATION	58	0.1636	0.091008	0.22135	0.61927	0.14839	0.5008	0.23754	0.50112	0.19494	NA		NA
GO_CHROMATIN_ASSEMBLY_OR_DISASSEMBLY	143	0.1636	0.013632	0.051142	0.78411	0.75695	0.32515	0.41068	0.70879	0.29707	NA		NA
GO_REPLICATIVE_SENESCENCE	12	0.16363	0.33088	0.90567	0.15742	0.17221	0.053367	0.19081	0.19656	0.13026	NA		NA
GO_TAXIS	443	0.16435	0.31814	0.15438	0.2486	0.13957	0.39005	0.096544	0.16645	0.20893	NA		NA
GO_PERICENTRIOLAR_MATERIAL	18	0.16485	0.24224	0.91017	0.0028086	0.70505	0.34179	0.17018	0.25712	0.068421	NA		NA
GO_DEOXYRIBONUCLEOTIDE_METABOLIC_PROCESS	35	0.16492	0.47316	0.041991	0.31241	0.62843	0.7188	0.10573	0.44799	0.16695	NA		NA
GO_ENZYME_LINKED_RECEPTOR_PROTEIN_SIGNALING_PATHWAY	660	0.16501	0.17511	0.6249	0.8137	0.32708	0.12706	0.3134	0.31315	0.24865	NA		NA
GO_CORE_PROMOTER_BINDING	145	0.16523	0.041303	0.88678	0.15841	0.26811	0.31457	0.32069	0.13416	0.10653	NA		NA
REACTOME_MITOTIC_G2_G2_M_PHASES	76	0.16523	0.4001	0.56027	0.036809	0.74022	0.32602	0.17522	0.35117	0.16451	NA		NA
GO_REGULATION_OF_GLOMERULAR_FILTRATION	12	0.16535	0.32571	0.66056	0.05403	0.74224	0.2015	0.16514	0.19498	0.096486	NA		NA
GO_CELL_COMMUNICATION_BY_ELECTRICAL_COUPLING	15	0.16535	0.026258	0.25821	0.4188	0.54321	0.30834	0.29122	0.19544	0.21804	NA		NA
GO_RESPONSE_TO_AMPHETAMINE	28	0.16576	0.046022	0.58777	0.11994	0.23455	0.97236	0.4772	0.16857	0.096874	NA		NA
GO_TRANSCRIPTIONAL_REPRESSOR_ACTIVITY_RNA_POLYMERASE_II_ACTIVATING_TRANSCRIPTION_FACTOR_BINDING	49	0.16582	0.34385	0.11347	0.24748	0.52801	0.062375	0.10554	0.0827	0.17436	NA		NA
GO_CYTOCHROME_COMPLEX_ASSEMBLY	25	0.16583	0.52029	0.13879	0.045651	0.60264	0.85566	0.14791	0.60706	0.10219	NA		NA
GO_REGULATION_OF_ATTACHMENT_OF_SPINDLE_MICROTUBULES_TO_KINETOCHORE	11	0.16587	0.24405	0.48642	0.72447	0.48131	0.31727	0.23902	0.37159	0.32709	NA		NA
GO_GLUTATHIONE_DERIVATIVE_METABOLIC_PROCESS	21	0.16589	0.22774	0.5745	0.049764	0.4896	0.47859	0.22456	0.18322	0.092279	NA		NA
GO_DOPAMINE_BINDING	10	0.16598	0.14197	0.18544	0.028405	0.78308	0.81831	0.28605	0.5824	0.093549	NA		NA
GO_MUSCLE_SYSTEM_PROCESS	274	0.16602	0.02377	0.67164	0.19512	0.6859	0.64835	0.56323	0.18865	0.095666	NA		NA
GO_TRNA_METHYLTRANSFERASE_ACTIVITY	20	0.16606	0.32533	0.1713	0.056118	0.38222	0.7439	0.19949	0.96223	0.1429	NA		NA
GO_LIPASE_INHIBITOR_ACTIVITY	17	0.16625	0.37086	0.13448	0.84504	0.19515	0.12808	0.15961	0.62266	0.27078	NA		NA
GO_RESPONSE_TO_GRAVITY	11	0.16647	0.038401	0.38261	0.70866	0.15407	0.12646	0.36511	0.46813	0.20044	NA		NA
GO_N_METHYLTRANSFERASE_ACTIVITY	85	0.16706	0.4414	0.18667	0.078074	0.36934	0.60365	0.17339	0.53659	0.17409	NA		NA
GO_RENAL_SYSTEM_PROCESS	96	0.16708	0.56574	0.23975	0.38318	0.60294	0.17966	0.11324	0.18659	0.18444	NA		NA
GO_FEMALE_SEX_DIFFERENTIATION	112	0.1672	0.26937	0.54429	0.27699	0.60333	0.15151	0.20628	0.50977	0.2397	NA		NA
REACTOME_NOD1_2_SIGNALING_PATHWAY	27	0.16727	0.14957	0.70874	0.51064	0.63137	0.10098	0.084678	0.34549	0.2212	NA		NA
GO_GLYCOSYL_COMPOUND_METABOLIC_PROCESS	348	0.16744	0.38134	0.21411	0.1351	0.54173	0.49072	0.11916	0.80444	0.10603	NA		NA
GO_CHROMOSOME_TELOMERIC_REGION	153	0.16788	0.036478	0.33575	0.37456	0.21835	0.94176	0.47286	0.13778	0.081957	NA		NA
GO_PROTEIN_LOCALIZATION_TO_NUCLEUS	155	0.16809	0.35603	0.28532	0.88809	0.2541	0.036246	0.16815	0.10141	0.27603	NA		NA
GO_NEGATIVE_REGULATION_OF_ANDROGEN_RECEPTOR_SIGNALING_PATHWAY	12	0.1681	0.44631	0.77332	0.059362	0.43043	0.084469	0.18172	0.0049489	0.14617	NA		NA
GO_REGULATION_OF_PROTEIN_KINASE_C_SIGNALING	14	0.16812	0.18058	0.79445	0.95149	0.27663	0.0012577	0.24277	0.15826	0.28295	NA		NA
GO_RESPONSE_TO_CARBOHYDRATE	163	0.1684	0.020545	0.18549	0.13676	0.73859	0.96384	0.3397	0.86099	0.16274	NA		NA
GO_LABYRINTHINE_LAYER_BLOOD_VESSEL_DEVELOPMENT	16	0.1688	0.58518	0.53557	0.4051	0.048591	0.040344	0.13381	0.4696	0.22586	NA		NA
GO_RESPONSE_TO_KETONE	175	0.16896	0.22083	0.039376	0.84082	0.87703	0.12217	0.25109	0.80444	0.32936	NA		NA
PID_RB_1PATHWAY	61	0.16916	0.37085	0.41184	0.44613	0.11465	0.19637	0.12185	0.34436	0.2353	NA		NA
GO_SENSORY_PERCEPTION_OF_PAIN	74	0.16934	0.63861	0.098222	0.30249	0.36515	0.24204	0.088018	0.10473	0.2378	NA		NA
ST_P38_MAPK_PATHWAY	36	0.16946	0.16298	0.1668	0.5451	0.47981	0.37034	0.31746	0.32199	0.18469	NA		NA
GO_QUATERNARY_AMMONIUM_GROUP_TRANSPORT	18	0.16953	0.073446	0.2683	0.73481	0.3653	0.9203	0.47396	0.65795	0.14941	NA		NA
GO_RESPONSE_TO_ANGIOTENSIN	16	0.16953	0.7471	0.30609	0.61961	0.22629	0.0010097	0.062975	0.059686	0.26774	NA		NA
REACTOME_A_TETRASACCHARIDE_LINKER_SEQUENCE_IS_REQUIRED_FOR_GAG_SYNTHESIS	22	0.16963	0.2809	0.14237	0.68229	0.36756	0.28549	0.20235	0.50424	0.16051	NA		NA
GO_RESPONSE_TO_INORGANIC_SUBSTANCE	464	0.16967	0.43172	0.01881	0.10632	0.81087	0.54495	0.1179	0.74561	0.12632	NA		NA
GO_INORGANIC_ANION_TRANSMEMBRANE_TRANSPORTER_ACTIVITY	121	0.16969	0.35289	0.015472	0.48362	0.25437	0.52073	0.18684	0.28136	0.26254	NA		NA
REACTOME_G_ALPHA_Z_SIGNALLING_EVENTS	44	0.16973	0.23635	0.16001	0.7924	0.45237	0.12793	0.26122	0.69497	0.20752	NA		NA
GO_GLIOGENESIS	168	0.16976	0.86906	0.1027	0.44359	0.13292	0.02028	0.022124	0.16712	0.25305	NA		NA
BIOCARTA_TPO_PATHWAY	24	0.16986	0.31075	0.3048	0.51415	0.14545	0.22631	0.22005	0.26888	0.206	NA		NA
GO_PURINE_CONTAINING_COMPOUND_BIOSYNTHETIC_PROCESS	132	0.16997	0.1297	0.14892	0.74926	0.35065	0.39132	0.38705	0.29125	0.24529	NA		NA
GO_GUANYL_NUCLEOTIDE_BINDING	359	0.17002	0.097524	0.37085	0.079144	0.25075	0.44064	0.26339	0.61244	0.15029	NA		NA
REACTOME_DOWNSTREAM_SIGNALING_EVENTS_OF_B_CELL_RECEPTOR_BCR	89	0.17019	0.03157	0.51058	0.56804	0.35284	0.4082	0.27089	0.071579	0.16702	NA		NA
GO_POSITIVE_REGULATION_OF_EXECUTION_PHASE_OF_APOPTOSIS	11	0.17045	0.082672	0.1786	0.33285	0.15442	0.95067	0.37491	0.096371	0.14653	NA		NA
GO_NEGATIVE_REGULATION_OF_KINASE_ACTIVITY	243	0.17048	0.46853	0.25704	0.60523	0.39645	0.037815	0.094666	0.47345	0.25735	NA		NA
GO_RESPONSE_TO_ORGANIC_CYCLIC_COMPOUND	892	0.17081	0.59269	0.0035594	0.2187	0.73739	0.18515	0.04423	0.58256	0.21792	NA		NA
BIOCARTA_GLYCOLYSIS_PATHWAY	9	0.17087	0.28736	0.029494	0.17002	0.45103	0.77385	0.1733	0.64002	0.16429	NA		NA
GO_NEUROMUSCULAR_PROCESS	94	0.17094	0.6951	0.44541	0.19707	0.289	0.049598	0.072827	0.38957	0.19364	NA		NA
GO_DIACYLGLYCEROL_BINDING	11	0.17098	0.11811	0.39846	0.32124	0.89889	0.27484	0.36253	0.12133	0.14661	NA		NA
GO_REGULATION_OF_STEROL_TRANSPORT	38	0.17103	0.76154	0.14551	0.088099	0.13723	0.6187	0.03204	0.40714	0.18024	NA		NA
GO_HISTONE_H3_K4_TRIMETHYLATION	13	0.1711	0.23736	0.058481	0.10194	0.77682	0.54605	0.16205	0.30382	0.22601	NA		NA
GO_HOST	12	0.17128	0.23625	0.16579	0.61365	0.60423	0.22174	0.28011	0.22016	0.21109	NA		NA
KEGG_PYRUVATE_METABOLISM	39	0.17138	0.62614	0.76468	0.40702	0.11302	0.093224	0.084958	0.33496	0.45629	NA		NA
KEGG_CELL_CYCLE	121	0.17159	0.3442	0.26803	0.90766	0.068875	0.17944	0.25209	0.73756	0.34256	NA		NA
GO_VENTRAL_SPINAL_CORD_DEVELOPMENT	45	0.17171	0.22301	0.41418	0.40917	0.057808	0.35413	0.222	0.87524	0.20742	NA		NA
GO_SPHINGOMYELIN_METABOLIC_PROCESS	13	0.17179	0.39054	0.60453	0.17642	0.70835	0.033015	0.16701	0.14654	0.13532	NA		NA
GO_GLIAL_CELL_DIFFERENTIATION	132	0.17213	0.59767	0.14069	0.64705	0.1866	0.037911	0.071684	0.29034	0.25621	NA		NA
Glia_Astrocytes_Signaltransduction	348	0.17253	0.37915	0.11641	0.22153	0.11751	0.7615	0.15963	0.15114	0.27595	NA		NA
GO_EMBRYONIC_PLACENTA_DEVELOPMENT	78	0.17266	0.72747	0.48468	0.58365	0.11587	0.16437	0.049253	0.57242	0.26732	NA		NA
GO_CELL_FATE_SPECIFICATION	71	0.17267	0.026935	0.5514	0.40987	0.75528	0.2939	0.64681	0.49427	0.20015	NA		NA
GO_REGULATION_OF_MEMBRANE_REPOLARIZATION	29	0.17285	0.70285	0.21695	0.084927	0.62627	0.26772	0.07715	0.14107	0.15198	NA		NA
GO_GOLGI_APPARATUS_PART	848	0.17302	0.24051	0.4953	0.096104	0.2378	0.37463	0.14358	0.095804	0.13074	NA		NA
GO_SODIUM_AMINO_ACID_SYMPORTER_ACTIVITY	12	0.17334	0.73099	0.40855	0.14629	0.11284	0.19659	0.060238	0.57269	0.19222	NA		NA
GO_PYRUVATE_METABOLIC_PROCESS	61	0.17361	0.62441	0.20729	0.074497	0.58191	0.51975	0.067102	0.68154	0.13003	NA		NA
GO_REGULATION_OF_MHC_CLASS_II_BIOSYNTHETIC_PROCESS	13	0.17377	0.95033	0.059577	0.018186	0.33047	0.1948	0.022346	0.49872	0.23099	NA		NA
GO_CRANIAL_SKELETAL_SYSTEM_DEVELOPMENT	53	0.17385	0.087837	0.14913	0.8108	0.45353	0.162	0.38908	0.57953	0.32682	NA		NA
REACTOME_TRAFFICKING_OF_AMPA_RECEPTORS	26	0.1742	0.14124	0.27708	0.58586	0.31152	0.66301	0.35404	0.8428	0.20341	NA		NA
PID_TCR_PATHWAY	62	0.17424	0.23431	0.72083	0.70164	0.013953	0.070237	0.23525	0.31795	0.26051	NA		NA
GO_TUBE_FORMATION	125	0.17451	0.065147	0.12875	0.24258	0.75586	0.28824	0.25971	0.45128	0.1264	NA		NA
GO_SYNAPTIC_VESICLE_CYTOSKELETAL_TRANSPORT	15	0.17495	0.15175	0.043888	0.59892	0.33009	0.87775	0.28601	0.025414	0.19938	NA		NA
GO_POSITIVE_REGULATION_OF_MITOTIC_SISTER_CHROMATID_SEPARATION	14	0.17497	0.1425	0.20971	0.46128	0.27863	0.74716	0.3311	0.73318	0.19825	NA		NA
GO_REGULATION_OF_SISTER_CHROMATID_SEGREGATION	64	0.17511	0.24398	0.18582	0.40606	0.60043	0.12332	0.2409	0.83041	0.27156	NA		NA
GO_POSITIVE_REGULATION_OF_CELLULAR_COMPONENT_ORGANIZATION	1102	0.17514	0.19105	0.053633	0.19104	0.79139	0.091843	0.16238	0.59369	0.20833	NA		NA
GO_POSITIVE_REGULATION_OF_DENDRITIC_SPINE_DEVELOPMENT	31	0.17514	0.025266	0.073844	0.56099	0.48502	0.53706	0.40128	0.058301	0.32598	NA		NA
REACTOME_DARPP_32_EVENTS	24	0.17526	0.12085	0.68963	0.47103	0.3124	0.24913	0.20855	0.24199	0.17881	NA		NA
GO_POSITIVE_REGULATION_OF_BINDING	124	0.1753	0.10788	0.29503	0.53736	0.77311	0.12736	0.22472	0.19427	0.18344	NA		NA
GO_NEGATIVE_REGULATION_OF_NUCLEOTIDE_METABOLIC_PROCESS	63	0.1753	0.56298	0.067996	0.14711	0.3866	0.8049	0.10484	0.17539	0.19133	NA		NA
GO_REGULATION_OF_CHROMOSOME_SEGREGATION	82	0.17531	0.32566	0.10321	0.40019	0.65717	0.15011	0.20389	0.90069	0.26791	NA		NA
GO_RESPONSE_TO_CAFFEINE	18	0.17544	0.40651	0.10755	0.72898	0.11108	0.39899	0.14759	0.040936	0.26029	NA		NA
REACTOME_G1_S_SPECIFIC_TRANSCRIPTION	16	0.17569	0.39897	0.34945	0.52499	0.30569	0.045818	0.29201	0.60072	0.17157	NA		NA
GO_ORGANELLE_FUSION	125	0.17586	0.28801	0.00036229	0.8882	0.1575	0.48601	0.16275	0.11519	0.38912	NA		NA
GO_MAST_CELL_GRANULE	21	0.17588	0.43949	0.15839	0.75464	0.51396	0.059909	0.28611	0.20495	0.39404	NA		NA
GO_CARDIAC_MUSCLE_CELL_CONTRACTION	28	0.17599	0.18999	0.66092	0.14882	0.28364	0.67438	0.26782	0.046043	0.1171	NA		NA
GO_RHO_PROTEIN_SIGNAL_TRANSDUCTION	48	0.17599	0.20579	0.27738	0.066477	0.57111	0.18467	0.12252	0.17886	0.16904	NA		NA
BIOCARTA_RAC1_PATHWAY	23	0.17621	0.35888	0.77697	0.21813	0.065253	0.23128	0.16164	0.69039	0.16266	NA		NA
GO_PROTEIN_KINASE_A_REGULATORY_SUBUNIT_BINDING	16	0.17627	0.39941	0.1803	0.52622	0.24692	0.23059	0.20907	0.22008	0.14861	NA		NA
GO_POSITIVE_REGULATION_OF_ACTIN_FILAMENT_BUNDLE_ASSEMBLY	46	0.17635	0.8252	0.18878	0.13049	0.34955	0.26153	0.056644	0.18163	0.23724	NA		NA
REACTOME_MRNA_SPLICING_MINOR_PATHWAY	42	0.1764	0.8299	0.45125	0.10987	0.2838	0.08595	0.092225	0.18525	0.10006	NA		NA
GO_NITRIC_OXIDE_SYNTHASE_BINDING	18	0.17666	0.21009	0.92367	0.1622	0.20912	0.11622	0.22938	0.2884	0.12898	NA		NA
GO_ATP_DEPENDENT_DNA_HELICASE_ACTIVITY	32	0.17683	0.13063	0.69578	0.11804	0.29463	0.50681	0.30835	0.48965	0.16722	NA		NA
GO_CENTRIOLAR_SATELLITE	24	0.1774	0.72833	0.45614	0.0056046	0.28772	0.80912	0.10976	0.74737	0.10854	NA		NA
GO_ENDOSOME	746	0.17764	0.54012	0.035562	0.84081	0.06985	0.16276	0.036814	0.62523	0.32518	NA		NA
GO_CARBOHYDRATE_METABOLIC_PROCESS	630	0.17769	0.21726	0.58224	0.43655	0.16062	0.23579	0.26924	0.66589	0.12605	NA		NA
GO_POSITIVE_REGULATION_OF_MUSCLE_CELL_DIFFERENTIATION	83	0.17789	0.52727	0.076433	0.88075	0.3306	0.32757	0.17443	0.26618	0.34871	NA		NA
GO_GALACTOSE_METABOLIC_PROCESS	12	0.17793	0.18265	0.052743	0.72047	0.38518	0.56335	0.32042	0.053667	0.27248	NA		NA
GO_REGULATION_OF_RECEPTOR_MEDIATED_ENDOCYTOSIS	77	0.17812	0.035881	0.36739	0.21711	0.47614	0.86839	0.49091	0.12861	0.16637	NA		NA
REACTOME_KERATAN_SULFATE_KERATIN_METABOLISM	30	0.17816	0.17897	0.53734	0.14047	0.93077	0.19941	0.16044	0.29564	0.18266	NA		NA
GO_PHOSPHATIDYLINOSITOL_3_5_BISPHOSPHATE_3_PHOSPHATASE_ACTIVITY	8	0.17822	0.28041	0.59475	0.21393	0.017139	0.78667	0.1927	0.088581	0.18246	NA		NA
GO_COLLAGEN_BINDING	65	0.1785	0.77974	0.49929	0.30839	0.012841	0.66263	0.070734	0.14199	0.24517	NA		NA
GO_REGULATION_OF_CAMP_MEDIATED_SIGNALING	22	0.17854	0.31197	0.13212	0.62363	0.4642	0.43746	0.24609	0.74609	0.19468	NA		NA
GO_EPITHELIAL_CELL_APOPTOTIC_PROCESS	25	0.17866	0.68913	0.15061	0.33939	0.32309	0.28119	0.22079	0.38605	0.26537	NA		NA
Synapse_GPCRsignaling	41	0.17869	0.32928	0.14755	0.20753	0.5879	0.36979	0.31326	0.080528	0.29083	NA		NA
GO_G_PROTEIN_COUPLED_AMINE_RECEPTOR_ACTIVITY	48	0.17904	0.17392	0.32145	0.4401	0.41378	0.13816	0.20248	0.061796	0.16063	NA		NA
GO_MHC_CLASS_II_RECEPTOR_ACTIVITY	10	0.17908	0.096927	0.45146	0.42111	0.085665	0.49083	0.19492	0.76714	0.19311	NA		NA
GO_NEGATIVE_REGULATION_OF_CELLULAR_PROTEIN_CATABOLIC_PROCESS	62	0.1791	0.13212	0.26407	0.02482	0.71753	0.076957	0.19493	0.21653	0.1565	NA		NA
GO_NEGATIVE_REGULATION_OF_NUCLEOCYTOPLASMIC_TRANSPORT	68	0.17923	0.88994	0.02746	0.40363	0.47749	0.173	0.027039	0.41465	0.3258	NA		NA
GO_ADP_METABOLIC_PROCESS	44	0.17958	0.75885	0.11776	0.20947	0.49407	0.20994	0.062616	0.76499	0.20988	NA		NA
REACTOME_TRANSLATION	135	0.17964	0.37718	0.46698	0.86725	0.27046	0.16382	0.20577	0.10499	0.29958	NA		NA
GO_CELLULAR_RESPONSE_TO_TOPOLOGICALLY_INCORRECT_PROTEIN	118	0.17971	0.11321	0.86376	0.29241	0.036559	0.30685	0.27775	0.42598	0.16975	NA		NA
GO_MEMBRANE_PROTEIN_ECTODOMAIN_PROTEOLYSIS	21	0.18019	0.14255	0.14217	0.95803	0.90802	0.012272	0.28294	0.04742	0.38135	NA		NA
GO_ISOMERASE_ACTIVITY	149	0.18021	0.14401	0.16143	0.54589	0.38158	0.70748	0.3449	0.267	0.18413	NA		NA
GO_POSITIVE_REGULATION_OF_HISTONE_H3_K4_METHYLATION	15	0.18059	0.67595	0.80025	0.10037	0.48606	0.034191	0.09623	0.089585	0.21997	NA		NA
GO_REGULATION_OF_STEROID_HORMONE_SECRETION	19	0.18062	0.46446	0.52484	0.4709	0.32694	0.10078	0.17974	0.82903	0.18586	NA		NA
GO_EXON_EXON_JUNCTION_COMPLEX	21	0.18064	0.50055	0.57157	0.00074734	0.53337	0.50065	0.14489	0.11328	0.087083	NA		NA
GO_NF_KAPPAB_BINDING	29	0.18068	0.35798	0.19958	0.29862	0.3224	0.46216	0.15383	0.31511	0.23732	NA		NA
GO_PROTEIN_HOMODIMERIZATION_ACTIVITY	686	0.18076	0.25606	0.57039	0.52515	0.59744	0.52039	0.28843	0.23978	0.1592	NA		NA
GO_CELLULAR_RESPONSE_TO_CAMP	50	0.18089	0.019362	0.05889	0.94232	0.90374	0.18655	0.55335	0.75514	0.24637	NA		NA
GO_ACTIN_FILAMENT_BASED_MOVEMENT	89	0.1811	0.59527	0.54442	0.08028	0.57896	0.48677	0.18112	0.049651	0.12717	NA		NA
ST_B_CELL_ANTIGEN_RECEPTOR	39	0.18133	0.44577	0.20118	0.79654	0.31805	0.18453	0.24577	0.18448	0.23016	NA		NA
GO_CYSTEINE_TYPE_ENDOPEPTIDASE_REGULATOR_ACTIVITY_INVOLVED_IN_APOPTOTIC_PROCESS	39	0.18134	0.81159	0.56212	0.072541	0.089849	0.12944	0.057916	0.45719	0.18047	NA		NA
GO_DENDRITE_DEVELOPMENT	71	0.1814	0.59294	0.76788	0.36261	0.013227	0.36072	0.1424	0.22224	0.12666	NA		NA
REACTOME_MEIOSIS	93	0.18147	0.070476	0.40838	0.58605	0.47196	0.58822	0.65694	0.020129	0.17556	NA		NA
GO_NUCLEOBASE_CONTAINING_SMALL_MOLECULE_METABOLIC_PROCESS	506	0.18155	0.44685	0.12061	0.1113	0.44658	0.80398	0.15041	0.24284	0.15201	NA		NA
Synapse_Ionbalance/transport	41	0.1817	0.0040326	0.26362	0.60122	0.70054	0.32624	0.59149	0.017914	0.18161	NA		NA
REACTOME_CELL_CYCLE	375	0.18223	0.10669	0.13135	0.70984	0.7645	0.23723	0.40089	0.79427	0.27178	NA		NA
GO_REGULATION_OF_NEUROTRANSMITTER_RECEPTOR_ACTIVITY	29	0.18235	0.040796	0.39059	0.72942	0.55992	0.15423	0.48449	0.44842	0.1921	NA		NA
GO_GLUCOCORTICOID_BIOSYNTHETIC_PROCESS	11	0.18249	0.4728	0.039624	0.36971	0.50122	0.50469	0.12088	0.58259	0.1783	NA		NA
Glia_Astrocytes_Transportandtrafficking_Iontransport	76	0.18259	0.08876	0.17829	0.72571	0.012372	0.57822	0.30301	0.23447	0.36546	NA		NA
GO_ALDEHYDE_DEHYDROGENASE_NAD_ACTIVITY	19	0.18278	0.79226	0.47581	0.22723	0.018291	0.044199	0.014543	0.40739	0.60494	NA		NA
GO_MICROTUBULE_END	22	0.183	0.01563	0.58419	0.59252	0.6913	0.28218	0.61166	0.55805	0.17477	NA		NA
GO_TRANS_GOLGI_NETWORK	182	0.18315	0.54638	0.80715	0.24625	0.052867	0.036538	0.092969	0.2601	0.28263	NA		NA
GO_REGULATION_OF_ANTIGEN_PROCESSING_AND_PRESENTATION_OF_PEPTIDE_ANTIGEN	13	0.18325	0.0027676	0.47845	0.89134	0.54878	0.47798	0.69641	0.24315	0.16734	NA		NA
GO_REGULATION_OF_HISTONE_H4_ACETYLATION	11	0.18327	0.32296	0.36781	0.036322	0.624	0.37595	0.2211	0.50175	0.10273	NA		NA
REACTOME_BIOSYNTHESIS_OF_THE_N_GLYCAN_PRECURSOR_DOLICHOL_LIPID_LINKED_OLIGOSACCHARIDE_LLO_AND_TRANSFER_TO_A_NASCENT_PROTEIN	26	0.18339	0.3792	0.027623	0.38998	0.13405	0.45729	0.23343	0.24377	0.17532	NA		NA
GO_BHLH_TRANSCRIPTION_FACTOR_BINDING	26	0.18353	0.2249	0.1222	0.086572	0.82537	0.21065	0.20662	0.26362	0.15574	NA		NA
SA_PTEN_PATHWAY	17	0.18361	0.15553	0.59133	0.76494	0.28809	0.023009	0.24969	0.70858	0.16294	NA		NA
GO_ORGAN_OR_TISSUE_SPECIFIC_IMMUNE_RESPONSE	30	0.18364	0.54301	0.38095	0.035084	0.41689	0.85743	0.1836	0.50521	0.15785	NA		NA
PID_TRKR_PATHWAY	61	0.18364	0.13183	0.52151	0.87199	0.083723	0.071691	0.30048	0.33297	0.25954	NA		NA
GO_DETERMINATION_OF_ADULT_LIFESPAN	13	0.18389	0.32737	0.62342	0.59488	0.50574	0.12807	0.25031	0.22891	0.22836	NA		NA
GO_ENDODERMAL_CELL_FATE_COMMITMENT	13	0.1839	0.73985	0.35484	0.53352	0.38704	0.19228	0.32765	0.087314	0.31762	NA		NA
GO_RESPONSE_TO_OXYGEN_LEVELS	300	0.18396	0.32042	0.36642	0.14547	0.78621	0.18593	0.16161	0.56759	0.12252	NA		NA
ST_ADRENERGIC	34	0.18403	0.26717	0.034022	0.97834	0.36826	0.11503	0.31693	0.035408	0.36672	NA		NA
GO_AMMONIUM_ION_BINDING	67	0.18406	0.27434	0.17	0.24048	0.0659	0.73266	0.20553	0.075563	0.2153	NA		NA
GO_G_PROTEIN_BETA_GAMMA_SUBUNIT_COMPLEX_BINDING	20	0.18415	0.32803	0.34341	0.45292	0.43715	0.24262	0.19322	0.7113	0.19124	NA		NA
GO_ENDOTHELIAL_CELL_DIFFERENTIATION	69	0.18415	0.041683	0.84753	0.33567	0.21857	0.66858	0.39184	0.82372	0.20105	NA		NA
GO_REGULATION_OF_INTRACELLULAR_ESTROGEN_RECEPTOR_SIGNALING_PATHWAY	28	0.18442	0.07789	0.5319	0.74663	0.081661	0.079204	0.35252	0.16993	0.16284	NA		NA
GO_HEMOGLOBIN_METABOLIC_PROCESS	10	0.18478	0.1555	0.56933	0.38071	0.71403	0.13817	0.3638	0.45731	0.14737	NA		NA
GO_DNA_TEMPLATED_TRANSCRIPTION_INITIATION	189	0.18502	0.35586	0.34353	0.0050175	0.91077	0.27091	0.17758	0.12169	0.071697	NA		NA
GO_OOCYTE_MATURATION	18	0.1852	0.32642	0.57154	0.40948	0.25077	0.18261	0.20588	0.62066	0.14836	NA		NA
GO_REGULATION_OF_EXECUTION_PHASE_OF_APOPTOSIS	22	0.18583	0.13832	0.31252	0.17686	0.35769	0.86159	0.29218	0.038243	0.14537	NA		NA
GO_DEVELOPMENTAL_MATURATION	187	0.18602	0.0086632	0.38485	0.93311	0.42166	0.24088	0.47495	0.062241	0.12853	NA		NA
GO_REGULATION_OF_BMP_SIGNALING_PATHWAY	72	0.18604	0.12942	0.79492	0.031603	0.56724	0.1909	0.18546	0.067675	0.10561	NA		NA
GO_PLATELET_DEGRANULATION	99	0.18613	0.60029	0.11046	0.55468	0.65027	0.38591	0.22931	0.095153	0.28829	NA		NA
GO_PML_BODY	92	0.18622	0.28852	0.097998	0.1078	0.27497	0.51972	0.12766	0.49747	0.26654	NA		NA
GO_POSITIVE_REGULATION_OF_KINASE_ACTIVITY	464	0.18624	0.158	0.34363	0.16446	0.77946	0.076371	0.22389	0.23766	0.15433	NA		NA
GO_POLY_A_BINDING	12	0.18647	0.50121	0.036155	0.26505	0.51041	0.4362	0.15457	0.48237	0.14779	NA		NA
PID_S1P_S1P1_PATHWAY	21	0.18653	0.12058	0.1604	0.89301	0.22186	0.20556	0.38651	0.072552	0.26948	NA		NA
GO_RESPONSE_TO_LOW_DENSITY_LIPOPROTEIN_PARTICLE	14	0.1871	0.18041	0.86276	0.0061314	0.73496	0.36886	0.26348	0.49816	0.066942	NA		NA
GO_ENSHEATHMENT_OF_NEURONS	88	0.18714	0.075244	0.53742	0.78818	0.030878	0.52362	0.37583	0.074743	0.19535	NA		NA
BIOCARTA_MAL_PATHWAY	19	0.18729	0.51423	0.23394	0.2844	0.1044	0.32161	0.11407	0.29335	0.23683	NA		NA
GO_REGULATION_OF_MITOPHAGY	41	0.18732	0.20341	0.38991	0.73424	0.37944	0.36355	0.26424	0.24067	0.23933	NA		NA
GO_RESPONSE_TO_ACTIVITY	68	0.18738	0.56863	0.65404	0.32419	0.31549	0.3654	0.18549	0.57791	0.26348	NA		NA
GO_NEGATIVE_REGULATION_OF_PROTEIN_METABOLIC_PROCESS	1036	0.1876	0.20429	0.10082	0.62739	0.89877	0.035996	0.33295	0.31316	0.25743	NA		NA
GO_AMINOPEPTIDASE_ACTIVITY	39	0.18765	0.14099	0.21937	0.76384	0.068319	0.36545	0.25467	0.078309	0.20442	NA		NA
GO_CHD_TYPE_COMPLEX	16	0.18797	0.51068	0.61799	0.26047	0.54626	0.33989	0.13004	0.65657	0.22404	NA		NA
GO_CELLULAR_CARBOHYDRATE_METABOLIC_PROCESS	135	0.1882	0.4365	0.8097	0.3537	0.039872	0.25807	0.10427	0.7067	0.092037	NA		NA
GO_ENDORIBONUCLEASE_COMPLEX	21	0.18823	0.69128	0.24242	0.48091	0.11014	0.31723	0.094045	0.25062	0.28782	NA		NA
BIOCARTA_FCER1_PATHWAY	36	0.18824	0.28748	0.14874	0.86114	0.047963	0.53018	0.346	0.27145	0.26052	NA		NA
GO_PHOTORECEPTOR_CELL_DEVELOPMENT	39	0.18829	0.61893	0.84046	0.10518	0.20218	0.22671	0.1186	0.053156	0.14719	NA		NA
GO_REGULATION_OF_CORTICOSTEROID_HORMONE_SECRETION	14	0.18834	0.3401	0.34706	0.88099	0.14574	0.10781	0.24102	0.70033	0.26879	NA		NA
GO_NEGATIVE_REGULATION_OF_DEVELOPMENTAL_GROWTH	79	0.1884	0.21129	0.49855	0.21249	0.12476	0.48114	0.17706	0.43419	0.12551	NA		NA
GO_2_IRON_2_SULFUR_CLUSTER_BINDING	21	0.18846	0.44114	0.75304	0.052498	0.36446	0.72084	0.16838	0.077097	0.13314	NA		NA
GO_BRUSH_BORDER	99	0.18883	0.42848	0.41061	0.31801	0.86841	0.049336	0.25496	0.6311	0.18499	NA		NA
GO_REGULATION_OF_PROTEIN_DEACETYLATION	31	0.18895	0.077345	0.17477	0.63755	0.81396	0.25773	0.21514	0.084768	0.25493	NA		NA
GO_REGULATION_OF_CHOLESTEROL_METABOLIC_PROCESS	22	0.18896	0.43036	0.56058	0.21866	0.17255	0.38699	0.12756	0.46308	0.20982	NA		NA
GO_P53_BINDING	64	0.18897	0.060272	0.70792	0.35505	0.094008	0.38556	0.21295	0.78481	0.16326	NA		NA
GO_PHOSPHATIDYLINOSITOL_4_5_BISPHOSPHATE_BINDING	47	0.18903	0.82324	0.074969	0.21431	0.049568	0.54964	0.065357	0.12554	0.29482	NA		NA
GO_REGULATION_OF_SYSTEMIC_ARTERIAL_BLOOD_PRESSURE_BY_CIRCULATORY_RENIN_ANGIOTENSIN	11	0.18923	0.058193	0.28464	0.6006	0.41349	0.52879	0.4222	0.1233	0.19384	NA		NA
GO_POSITIVE_REGULATION_OF_TRANSLATIONAL_INITIATION	20	0.18959	0.50982	0.12801	0.0046578	0.87771	0.32781	0.096401	0.092345	0.11831	NA		NA
GO_SPECIFICATION_OF_ORGAN_IDENTITY	14	0.18965	0.49029	0.61318	0.63622	0.19517	0.027046	0.17432	0.63533	0.26197	NA		NA
ST_DIFFERENTIATION_PATHWAY_IN_PC12_CELLS	42	0.18976	0.33628	0.09336	0.87224	0.29223	0.13692	0.20127	0.49029	0.27363	NA		NA
Glia_Astrocytes_Immunesystem_Responsetooxidativestress	19	0.18985	0.061522	0.71679	0.11562	0.23595	0.5264	0.40044	0.2724	0.097062	NA		NA
GO_REGULATION_OF_NUCLEAR_DIVISION	161	0.18987	0.49165	0.11055	0.51204	0.12572	0.41739	0.20484	0.76166	0.30381	NA		NA
GO_SYNAPTIC_TRANSMISSION_DOPAMINERGIC	17	0.19005	0.35438	0.33223	0.062736	0.16563	0.88695	0.19248	0.71002	0.14397	NA		NA
GO_SKELETAL_MUSCLE_CELL_DIFFERENTIATION	51	0.19005	0.28881	0.53976	0.48353	0.35896	0.14431	0.23779	0.53003	0.19934	NA		NA
GO_TRANSCRIPTIONAL_REPRESSOR_COMPLEX	68	0.19008	0.46828	0.28741	0.59814	0.074436	0.18302	0.077051	0.89163	0.29375	NA		NA
GO_REGULATION_OF_HORMONE_BIOSYNTHETIC_PROCESS	18	0.1901	0.21446	0.51312	0.055739	0.45209	0.63023	0.24668	0.2886	0.131	NA		NA
GO_GLUCOSE_METABOLIC_PROCESS	111	0.19022	0.48565	0.50214	0.51256	0.3268	0.13883	0.11951	0.2797	0.22804	NA		NA
GO_INOSITOL_LIPID_MEDIATED_SIGNALING	119	0.19027	0.33857	0.34401	0.47506	0.23029	0.27074	0.20168	0.53298	0.22978	NA		NA
BIOCARTA_EDG1_PATHWAY	27	0.19028	0.50572	0.3481	0.77215	0.81879	0.00051227	0.16659	0.17701	0.2421	NA		NA
GO_POSITIVE_REGULATION_OF_MITOTIC_NUCLEAR_DIVISION	51	0.19031	0.33466	0.15043	0.095383	0.70211	0.54196	0.22128	0.68909	0.14848	NA		NA
GO_NEGATIVE_REGULATION_OF_RECEPTOR_MEDIATED_ENDOCYTOSIS	16	0.19035	0.35545	0.54607	0.12698	0.34462	0.5024	0.30552	0.21251	0.18243	NA		NA
REACTOME_HS_GAG_DEGRADATION	17	0.19053	0.80593	0.19477	0.1221	0.20031	0.61354	0.069513	0.40084	0.16613	NA		NA
PID_TGFBR_PATHWAY	54	0.19054	0.29868	0.7682	0.819	0.13986	0.030308	0.12153	0.36838	0.43037	NA		NA
GO_SMALL_NUCLEAR_RIBONUCLEOPROTEIN_COMPLEX	58	0.19082	0.96626	0.41242	0.51356	0.030617	0.2193	0.051836	0.43246	0.38849	NA		NA
GO_HOMOLOGOUS_CHROMOSOME_SEGREGATION	46	0.19094	0.48201	0.90767	0.61897	0.37365	0.12747	0.37348	0.0011736	0.1278	NA		NA
GO_POSITIVE_REGULATION_OF_OLIGODENDROCYTE_DIFFERENTIATION	13	0.19097	0.15335	0.22485	0.40979	0.33776	0.51325	0.2609	0.058623	0.2044	NA		NA
BIOCARTA_SHH_PATHWAY	16	0.19102	0.80116	0.025222	0.070237	0.3656	0.73737	0.061326	0.45262	0.20855	NA		NA
GO_CELLULAR_MONOVALENT_INORGANIC_CATION_HOMEOSTASIS	94	0.19106	0.23329	0.23581	0.60495	0.39463	0.15508	0.24758	0.18943	0.21217	NA		NA
GO_MICROTUBULE_SEVERING_ATPASE_ACTIVITY	11	0.19111	0.18229	0.25224	0.080917	0.21309	0.40858	0.21173	0.31923	0.17057	NA		NA
GO_REGULATED_EXOCYTOSIS	210	0.19135	0.51384	0.029254	0.55933	0.36669	0.45372	0.23238	0.021153	0.4156	NA		NA
GO_CYTOKINE_PRODUCTION_INVOLVED_IN_IMMUNE_RESPONSE	17	0.1914	0.66388	0.61977	0.21057	0.17894	0.06456	0.06857	0.67181	0.19295	NA		NA
REACTOME_CELL_CYCLE_MITOTIC	297	0.19141	0.11739	0.13991	0.80369	0.84868	0.14485	0.35276	0.75247	0.28853	NA		NA
GO_POSITIVE_REGULATION_OF_SYNAPTIC_TRANSMISSION_GABAERGIC	12	0.19162	0.56689	0.0068919	0.62102	0.3364	0.67458	0.11164	0.52031	0.24462	NA		NA
GO_RESPONSE_TO_ENDOGENOUS_STIMULUS	1398	0.19177	0.47178	0.060852	0.11025	0.91993	0.072526	0.10514	0.59317	0.17021	NA		NA
GO_HEART_VALVE_FORMATION	12	0.19189	0.34796	0.17964	0.8152	0.94242	0.00065614	0.16823	0.69432	0.31104	NA		NA
GO_STAGA_COMPLEX	14	0.19196	0.4008	0.39395	0.0005731	0.40881	0.76897	0.12412	0.5308	0.074412	NA		NA
GO_CELLULAR_RESPONSE_TO_OXYGEN_RADICAL	13	0.19206	0.13185	0.43482	0.20291	0.43151	0.91281	0.33282	0.1098	0.14503	NA		NA
GO_RIBONUCLEASE_P_ACTIVITY	10	0.19215	0.73865	0.51665	0.61048	0.04704	0.30541	0.14538	0.42501	0.34382	NA		NA
GO_BETA_AMYLOID_METABOLIC_PROCESS	14	0.19229	0.13576	0.47152	0.018688	0.61498	0.11491	0.2251	0.0049547	0.15964	NA		NA
GO_INTRASPECIES_INTERACTION_BETWEEN_ORGANISMS	40	0.19267	0.11263	0.73062	0.33891	0.14088	0.62717	0.4285	0.35	0.13317	NA		NA
GO_POSITIVE_REGULATION_OF_CELL_MORPHOGENESIS_INVOLVED_IN_DIFFERENTIATION	154	0.19271	0.35967	0.61157	0.18442	0.46249	0.26215	0.16955	0.2192	0.19774	NA		NA
GO_CELL_CYCLE_PHASE_TRANSITION	244	0.19293	0.065392	0.026254	0.36331	0.74492	0.60966	0.33629	0.7664	0.20593	NA		NA
GO_PROTEIN_HYDROXYLATION	18	0.19325	0.23382	0.12415	0.48015	0.36154	0.26959	0.23376	0.19807	0.22617	NA		NA
GO_RESPONSE_TO_OXYGEN_RADICAL	17	0.1936	0.20698	0.31825	0.22937	0.57867	0.75442	0.26577	0.13203	0.16099	NA		NA
GO_EMBRYONIC_PATTERN_SPECIFICATION	54	0.19363	0.43678	0.80644	0.02222	0.60342	0.23588	0.17186	0.079973	0.10909	NA		NA
PID_LYSOPHOSPHOLIPID_PATHWAY	65	0.19366	0.42957	0.044526	0.50395	0.24312	0.37836	0.26703	0.46794	0.2166	NA		NA
GO_SULFUR_AMINO_ACID_METABOLIC_PROCESS	39	0.19387	0.23924	0.055179	0.02529	0.65026	0.87714	0.20744	0.2116	0.091215	NA		NA
REACTOME_SIGNALING_BY_THE_B_CELL_RECEPTOR_BCR	116	0.19476	0.0093374	0.43748	0.6671	0.5173	0.37425	0.60581	0.30059	0.13897	NA		NA
GO_POSITIVE_REGULATION_OF_NUCLEASE_ACTIVITY	15	0.19478	0.68432	0.3048	0.13222	0.59053	0.35317	0.21093	0.044864	0.14986	NA		NA
GO_NEGATIVE_REGULATION_OF_INTRINSIC_APOPTOTIC_SIGNALING_PATHWAY	86	0.19491	0.46694	0.50602	0.043821	0.48565	0.58598	0.18925	0.32539	0.17898	NA		NA
GO_NOSE_DEVELOPMENT	15	0.19498	0.038105	0.63357	0.48329	0.21644	0.67708	0.47043	0.2592	0.15391	NA		NA
GO_UDP_N_ACETYLGLUCOSAMINE_METABOLIC_PROCESS	13	0.19507	0.33578	0.32137	0.20668	0.23474	0.75605	0.25965	0.5165	0.2828	NA		NA
GO_VESICLE_ORGANIZATION	266	0.19551	0.33149	0.00084949	0.95646	0.22278	0.64409	0.16969	0.50406	0.40624	NA		NA
BIOCARTA_GLEEVEC_PATHWAY	23	0.19562	0.51466	0.39977	0.501	0.065267	0.11257	0.15439	0.58018	0.24977	NA		NA
GO_CAMP_BINDING	22	0.19577	0.013651	0.82989	0.3791	0.52834	0.46444	0.5882	0.84036	0.12617	NA		NA
KEGG_INSULIN_SIGNALING_PATHWAY	130	0.19609	0.29259	0.35263	0.49962	0.38492	0.34758	0.15818	0.16856	0.21072	NA		NA
GO_NADH_DEHYDROGENASE_COMPLEX	40	0.19609	0.63472	0.34005	0.27576	0.26172	0.38016	0.11206	0.33356	0.26881	NA		NA
GO_POSITIVE_REGULATION_OF_EMBRYONIC_DEVELOPMENT	31	0.19627	0.18569	0.10768	0.58957	0.59403	0.14594	0.26177	0.13133	0.25506	NA		NA
GO_TOLL_LIKE_RECEPTOR_9_SIGNALING_PATHWAY	11	0.19667	0.13565	0.57729	0.30964	0.2287	0.10082	0.32095	0.41814	0.15688	NA		NA
GO_INTRACELLULAR_CALCIUM_ACTIVATED_CHLORIDE_CHANNEL_ACTIVITY	16	0.19679	0.2233	0.14272	0.79002	0.06212	0.54363	0.27265	0.23868	0.31421	NA		NA
GO_PROTEIN_DEACETYLASE_ACTIVITY	39	0.19708	0.79869	0.3077	0.051871	0.013869	0.51291	0.061154	0.44755	0.29567	NA		NA
PID_RAS_PATHWAY	29	0.19718	0.27771	0.30607	0.19139	0.56801	0.34565	0.34597	0.055197	0.19889	NA		NA
GO_REGULATION_OF_CARDIAC_MUSCLE_CELL_PROLIFERATION	28	0.19718	0.52194	0.1416	0.63064	0.50427	0.050823	0.16442	0.32527	0.27611	NA		NA
GO_CYTOPLASMIC_MICROTUBULE_ORGANIZATION	42	0.19724	0.085282	0.59381	0.014275	0.63231	0.36681	0.29767	0.51549	0.094294	NA		NA
GO_NADH_METABOLIC_PROCESS	32	0.19732	0.27692	0.14898	0.34967	0.71729	0.45401	0.23404	0.4995	0.19292	NA		NA
GO_SCF_DEPENDENT_PROTEASOMAL_UBIQUITIN_DEPENDENT_PROTEIN_CATABOLIC_PROCESS	23	0.19744	0.92538	0.75397	0.022792	0.094977	0.40881	0.11146	0.091366	0.17189	NA		NA
REACTOME_CLASS_C_3_METABOTROPIC_GLUTAMATE_PHEROMONE_RECEPTORS	14	0.19754	0.55977	0.058626	0.24997	0.59235	0.17381	0.10251	0.073068	0.2379	NA		NA
GO_POSITIVE_REGULATION_OF_AXONOGENESIS	66	0.19773	0.32817	0.65852	0.26159	0.081173	0.50873	0.14966	0.29553	0.18915	NA		NA
GO_MITOGEN_ACTIVATED_PROTEIN_KINASE_BINDING	24	0.19792	0.16892	0.72731	0.17988	0.24532	0.071512	0.26814	0.11867	0.22869	NA		NA
GO_HYDROGEN_TRANSPORT	127	0.19797	0.53068	0.29679	0.41884	0.38454	0.05206	0.16066	0.20163	0.20644	NA		NA
GO_NEGATIVE_REGULATION_OF_REGULATED_SECRETORY_PATHWAY	19	0.19844	0.82737	0.36258	0.028393	0.044328	0.52999	0.054379	0.27273	0.2051	NA		NA
GO_REGULATION_OF_CARBOHYDRATE_METABOLIC_PROCESS	163	0.19848	0.33388	0.44475	0.5122	0.30631	0.2332	0.15343	0.069662	0.20583	NA		NA
GO_INTRACELLULAR_SIGNAL_TRANSDUCTION	1495	0.19853	0.029143	0.57816	0.81718	0.85775	0.013826	0.52377	0.30252	0.1742	NA		NA
KEGG_HUNTINGTONS_DISEASE	165	0.19905	0.39657	0.71749	0.15223	0.22807	0.1794	0.19237	0.39537	0.16652	NA		NA
GO_REGULATION_OF_TRANSCRIPTION_FROM_RNA_POLYMERASE_I_PROMOTER	21	0.19948	0.71797	0.59347	0.1275	0.50706	0.052513	0.12503	0.16548	0.15648	NA		NA
REACTOME_PKB_MEDIATED_EVENTS	28	0.19948	0.38408	0.069597	0.578	0.10962	0.42143	0.12268	0.20652	0.26622	NA		NA
GO_E_BOX_BINDING	33	0.19953	0.33211	0.3321	0.3217	0.17729	0.14656	0.14702	0.38567	0.254	NA		NA
GO_TRANSLATIONAL_TERMINATION	90	0.19976	0.33087	0.27804	0.17363	0.023939	0.83457	0.25475	0.20838	0.16284	NA		NA
BIOCARTA_RNA_PATHWAY	10	0.19981	0.57677	0.57986	0.052048	0.2245	0.63656	0.1569	0.43706	0.11882	NA		NA
GO_REGULATION_OF_NUCLEAR_TRANSCRIBED_MRNA_CATABOLIC_PROCESS_DEADENYLATION_DEPENDENT_DECAY	15	0.19987	0.18367	0.64978	0.2515	0.83012	0.07266	0.33592	0.74225	0.16499	NA		NA
REACTOME_ACTIVATION_OF_THE_AP1_FAMILY_OF_TRANSCRIPTION_FACTORS	10	0.20008	0.26416	0.006173	0.8647	0.1778	0.63631	0.24898	0.19831	0.32558	NA		NA
GO_RETROGRADE_VESICLE_MEDIATED_TRANSPORT_GOLGI_TO_ER	74	0.20019	0.32318	0.64707	0.40916	0.76578	0.13003	0.3826	0.038522	0.32499	NA		NA
BIOCARTA_ASBCELL_PATHWAY	11	0.20022	0.71922	0.13562	0.38958	0.52359	0.055311	0.062987	0.58925	0.24201	NA		NA
GO_GLYCOSPHINGOLIPID_METABOLIC_PROCESS	63	0.2003	0.69881	0.33237	0.0042464	0.51848	0.34667	0.11929	0.058886	0.15863	NA		NA
GO_PLACENTA_DEVELOPMENT	132	0.20036	0.51653	0.3949	0.66325	0.020056	0.53149	0.095182	0.2407	0.30754	NA		NA
PID_S1P_S1P3_PATHWAY	29	0.20044	0.15257	0.12679	0.82978	0.34285	0.15661	0.33314	0.098802	0.26217	NA		NA
REACTOME_INFLUENZA_LIFE_CYCLE	129	0.20045	0.84692	0.17977	0.61307	0.77623	0.10334	0.11445	0.33301	0.32038	NA		NA
GO_REGULATION_OF_HEXOKINASE_ACTIVITY	9	0.20113	0.091562	0.62717	0.39166	0.63601	0.62385	0.37013	0.21259	0.16938	NA		NA
GO_HSP70_PROTEIN_BINDING	29	0.20131	0.34715	0.29567	0.05687	0.46167	0.58427	0.14666	0.32462	0.11348	NA		NA
REACTOME_PROCESSING_OF_CAPPED_INTRON_CONTAINING_PRE_MRNA	130	0.20131	0.56297	0.45647	0.17859	0.13114	0.33815	0.24324	0.077881	0.18941	NA		NA
GO_LIPID_PHOSPHORYLATION	95	0.20137	0.77344	0.45597	0.64464	0.14251	0.030265	0.072424	0.29022	0.30178	NA		NA
GO_BITTER_TASTE_RECEPTOR_ACTIVITY	24	0.20142	0.25039	0.28842	0.29413	0.39174	0.9414	0.21328	0.098916	0.19514	NA		NA
GO_RESPONSE_TO_MUSCLE_ACTIVITY	20	0.20235	0.60197	0.71065	0.55396	0.28764	0.44165	0.14323	0.45824	0.22526	NA		NA
GO_CORTICAL_CYTOSKELETON	77	0.20277	0.17774	0.42824	0.26755	0.71272	0.32886	0.29365	0.48657	0.16555	NA		NA
GO_NUCLEAR_NUCLEOSOME	29	0.20284	0.36669	0.52382	0.39825	0.31694	0.1075	0.18198	0.58661	0.19764	NA		NA
GO_ACTIVE_ION_TRANSMEMBRANE_TRANSPORTER_ACTIVITY	162	0.20313	0.67519	0.24556	0.59351	0.084884	0.20056	0.097389	0.44558	0.30699	NA		NA
GO_ANTERIOR_POSTERIOR_PATTERN_SPECIFICATION	184	0.20358	0.033704	0.58477	0.21164	0.66855	0.43315	0.47108	0.15486	0.20289	NA		NA
GO_VACUOLE_FUSION	23	0.20361	0.14165	0.02868	0.86661	0.062665	0.20571	0.16075	0.0028476	0.26951	NA		NA
GO_LIGAND_GATED_CALCIUM_CHANNEL_ACTIVITY	16	0.20375	0.35631	0.24027	0.47519	0.54195	0.11151	0.21171	0.5422	0.23217	NA		NA
REACTOME_DOWNREGULATION_OF_SMAD2_3_SMAD4_TRANSCRIPTIONAL_ACTIVITY	18	0.2038	0.65789	0.40973	0.28554	0.23038	0.3884	0.11765	0.219	0.4582	NA		NA
KEGG_ARRHYTHMOGENIC_RIGHT_VENTRICULAR_CARDIOMYOPATHY_ARVC	71	0.20396	0.025254	0.59489	0.57399	0.1837	0.21998	0.37809	0.15395	0.2441	NA		NA
GO_DETECTION_OF_MECHANICAL_STIMULUS_INVOLVED_IN_SENSORY_PERCEPTION	25	0.20424	0.72467	0.05161	0.23748	0.038174	0.87474	0.10059	0.16313	0.26034	NA		NA
GO_NEGATIVE_REGULATION_OF_SMALL_GTPASE_MEDIATED_SIGNAL_TRANSDUCTION	38	0.20428	0.19351	0.39014	0.17873	0.15321	0.61097	0.27152	0.59311	0.20374	NA		NA
REACTOME_POST_CHAPERONIN_TUBULIN_FOLDING_PATHWAY	18	0.2043	0.94763	0.18001	0.36087	0.028737	0.26511	0.048514	0.24164	0.39976	NA		NA
GO_HEMOSTASIS	293	0.20432	0.42996	0.017439	0.99635	0.039221	0.23096	0.17346	0.81752	0.5342	NA		NA
GO_LUNG_CELL_DIFFERENTIATION	25	0.20452	0.27481	0.79046	0.18746	0.17025	0.1169	0.22076	0.18937	0.17165	NA		NA
GO_REGULATION_OF_BODY_FLUID_LEVELS	481	0.20458	0.322	0.0020622	0.97885	0.21513	0.67189	0.21841	0.57766	0.42084	NA		NA
GO_REGULATION_OF_MYOBLAST_PROLIFERATION	11	0.2046	0.70374	0.18768	0.22473	0.32693	0.27962	0.18616	0.38796	0.24003	NA		NA
GO_PROTEIN_SERINE_THREONINE_KINASE_ACTIVATOR_ACTIVITY	19	0.20463	0.39631	0.22919	0.01333	0.54443	0.81134	0.19992	0.70207	0.12005	NA		NA
GO_GOLGI_VESICLE_TRANSPORT	303	0.20474	0.2633	0.2161	0.47106	0.47098	0.31643	0.297	0.27232	0.36425	NA		NA
REACTOME_CGMP_EFFECTS	19	0.20479	0.78753	0.73163	0.17114	0.015792	0.024501	0.059967	0.13744	0.24598	NA		NA
GO_REGULATION_OF_VACUOLE_ORGANIZATION	37	0.20542	0.31274	0.82965	0.42005	0.57252	0.0038444	0.073054	0.083743	0.20109	NA		NA
GO_RESPONSE_TO_VITAMIN_A	20	0.20551	0.22595	0.18436	0.32127	0.83905	0.16384	0.29543	0.1937	0.20653	NA		NA
GO_POSITIVE_REGULATION_OF_CALCIUM_ION_TRANSMEMBRANE_TRANSPORTER_ACTIVITY	30	0.20597	0.053361	0.10396	0.6011	0.5351	0.60779	0.41263	0.45804	0.20985	NA		NA
GO_C21_STEROID_HORMONE_BIOSYNTHETIC_PROCESS	15	0.20601	0.74544	0.52059	0.17208	0.25096	0.34063	0.084151	0.5074	0.20912	NA		NA
GO_NEGATIVE_REGULATION_OF_T_CELL_RECEPTOR_SIGNALING_PATHWAY	16	0.20643	0.38114	0.26054	0.40517	0.25602	0.35094	0.19962	0.028853	0.23639	NA		NA
GO_RETINOIC_ACID_RECEPTOR_BINDING	33	0.20648	0.55793	0.43341	0.062354	0.92319	0.26894	0.266	0.52485	0.13453	NA		NA
GO_CELLULAR_RESPONSE_TO_PEPTIDE	264	0.20649	0.4302	0.75311	0.29831	0.41679	0.022464	0.36646	0.36561	0.15569	NA		NA
GO_NEGATIVE_REGULATION_OF_INTRACELLULAR_PROTEIN_TRANSPORT	89	0.2065	0.74677	0.043645	0.40287	0.67343	0.14076	0.069879	0.29576	0.32052	NA		NA
GO_POSITIVE_REGULATION_OF_TRANSPORTER_ACTIVITY	72	0.20663	0.06388	0.048871	0.69435	0.31869	0.81029	0.39823	0.31524	0.22655	NA		NA
GO_MITOCHONDRION_MORPHOGENESIS	18	0.2067	0.10191	0.043904	0.50489	0.40155	0.7646	0.35	0.55604	0.27112	NA		NA
GO_RESPONSE_TO_LIPOPROTEIN_PARTICLE	20	0.20694	0.1717	0.9085	0.039305	0.49251	0.32849	0.2432	0.64902	0.0855	NA		NA
GO_DETECTION_OF_MOLECULE_OF_BACTERIAL_ORIGIN	11	0.20713	0.18898	0.15661	0.76753	0.62105	0.035965	0.22569	0.49735	0.27459	NA		NA
GO_INOSITOL_METABOLIC_PROCESS	10	0.20718	0.88332	0.40073	0.38815	0.004257	0.6982	0.06018	0.64678	0.2876	NA		NA
GO_REGULATION_OF_AUTOPHAGY	239	0.20729	0.65364	0.86762	0.57641	0.29721	0.0001579	0.069504	0.31378	0.22197	NA		NA
GO_CORE_PROMOTER_SEQUENCE_SPECIFIC_DNA_BINDING	99	0.20731	0.10529	0.94274	0.14021	0.32741	0.2755	0.3438	0.044416	0.11799	NA		NA
GO_LAMIN_BINDING	17	0.20736	0.44625	0.027656	0.68687	0.49573	0.44347	0.20813	0.57984	0.40365	NA		NA
GO_CARBOHYDRATE_HOMEOSTASIS	167	0.20745	0.26925	0.24644	0.05238	0.62562	0.4693	0.12923	0.6964	0.18602	NA		NA
GO_REGULATION_OF_MUSCLE_ADAPTATION	63	0.20746	0.74529	0.007325	0.64383	0.10217	0.75471	0.086487	0.29983	0.3546	NA		NA
GO_RESPONSE_TO_COLD	41	0.20758	0.15676	0.072843	0.77891	0.72933	0.26585	0.38605	0.83297	0.2128	NA		NA
GO_ESTABLISHMENT_OR_MAINTENANCE_OF_TRANSMEMBRANE_ELECTROCHEMICAL_GRADIENT	13	0.20759	0.26879	0.30137	0.78076	0.25216	0.23667	0.28229	0.31868	0.29811	NA		NA
GO_AXO_DENDRITIC_TRANSPORT	36	0.20761	0.063999	0.24935	0.61613	0.035464	0.82048	0.34648	0.020734	0.17853	NA		NA
REACTOME_SYNTHESIS_OF_GLYCOSYLPHOSPHATIDYLINOSITOL_GPI	16	0.20767	0.10228	0.4023	0.62925	0.62419	0.28369	0.41545	0.55631	0.2641	NA		NA
GO_EPIDERMAL_GROWTH_FACTOR_RECEPTOR_SIGNALING_PATHWAY	54	0.20773	0.11874	0.6714	0.91691	0.15766	0.070465	0.38676	0.41615	0.28038	NA		NA
REACTOME_ELONGATION_ARREST_AND_RECOVERY	31	0.20785	0.3965	0.40093	0.22918	0.75775	0.071151	0.22946	0.31333	0.27373	NA		NA
GO_CAMP_RESPONSE_ELEMENT_BINDING	13	0.20788	0.41495	0.77641	0.35924	0.095979	0.0039448	0.08633	0.018181	0.26388	NA		NA
BIOCARTA_IGF1_PATHWAY	20	0.20794	0.70812	0.6487	0.29232	0.28819	0.0038935	0.07082	0.42408	0.25787	NA		NA
GO_PIGMENT_GRANULE_LOCALIZATION	23	0.20797	0.75493	0.46752	0.12253	0.33062	0.26607	0.098217	0.32386	0.20618	NA		NA
GO_MITOCHONDRIAL_CALCIUM_ION_TRANSPORT	11	0.20847	0.031053	0.14224	0.91442	0.8526	0.19571	0.47719	0.091412	0.24306	NA		NA
GO_PEROXISOMAL_TRANSPORT	17	0.20871	0.47977	0.29895	0.036333	0.72773	0.52054	0.18829	0.26162	0.1333	NA		NA
GO_PHENOL_CONTAINING_COMPOUND_METABOLIC_PROCESS	73	0.20874	0.025977	0.13193	0.61844	0.75649	0.73051	0.5664	0.58556	0.19185	NA		NA
GO_OLIGODENDROCYTE_DIFFERENTIATION	57	0.2088	0.079466	0.10628	0.040243	0.26004	0.95426	0.34468	0.26394	0.12691	NA		NA
KEGG_LYSINE_DEGRADATION	42	0.20898	0.3683	0.6389	0.079547	0.21744	0.41575	0.23182	0.71521	0.40375	NA		NA
GO_MEIOTIC_CELL_CYCLE_PROCESS	147	0.20899	0.64237	0.7177	0.2577	0.37035	0.36577	0.27167	0.0091175	0.095561	NA		NA
GO_CORNIFIED_ENVELOPE	42	0.20903	0.71517	0.66181	0.026398	0.25646	0.20076	0.10476	0.25394	0.15072	NA		NA
GO_TRANSCYTOSIS	11	0.20903	0.73404	0.65086	0.29756	0.11099	0.049857	0.10589	0.55899	0.25292	NA		NA
GO_RESPONSE_TO_STIMULUS_INVOLVED_IN_REGULATION_OF_MUSCLE_ADAPTATION	15	0.20916	0.33738	0.014902	0.5469	0.60591	0.40767	0.24448	0.0060878	0.28249	NA		NA
GO_REGULATION_OF_TRANSCRIPTION_INVOLVED_IN_CELL_FATE_COMMITMENT	20	0.20949	0.053303	0.53595	0.56556	0.18211	0.88236	0.57867	0.26217	0.29152	NA		NA
GO_NUCLEAR_ENVELOPE	398	0.20969	0.40941	0.28974	0.49887	0.46088	0.15904	0.28087	0.53674	0.29799	NA		NA
GO_REGULATION_OF_CELL_DIVISION	264	0.21022	0.52958	0.24475	0.13346	0.15232	0.54988	0.19647	0.76743	0.16539	NA		NA
GO_ANTIGEN_PROCESSING_AND_PRESENTATION_VIA_MHC_CLASS_IB	15	0.21036	0.032865	0.085044	0.91884	0.85343	0.28062	0.5328	0.18546	0.28415	NA		NA
REACTOME_INHIBITION_OF_VOLTAGE_GATED_CA2_CHANNELS_VIA_GBETA_GAMMA_SUBUNITS	25	0.2105	0.40867	0.38052	0.59974	0.43918	0.1784	0.20772	0.29679	0.19073	NA		NA
GO_INTRACELLULAR_ESTROGEN_RECEPTOR_SIGNALING_PATHWAY	20	0.2107	0.71857	0.23162	0.261	0.3689	0.48522	0.094056	0.31345	0.24872	NA		NA
GO_MUSCLE_CELL_PROLIFERATION	18	0.21083	0.40309	0.091351	0.40247	0.11947	0.82754	0.19547	0.59893	0.25873	NA		NA
GO_POSITIVE_REGULATION_OF_CELL_CYCLE	320	0.21121	0.30832	0.030805	0.40535	0.18483	0.47637	0.17289	0.52917	0.18547	NA		NA
GO_REGULATION_OF_CARDIAC_MUSCLE_TISSUE_DEVELOPMENT	47	0.21122	0.68653	0.11029	0.9104	0.46412	0.087899	0.14355	0.9087	0.37761	NA		NA
GO_NOTCH_BINDING	18	0.21143	0.38723	0.73993	0.51646	0.017491	0.69426	0.22681	0.39635	0.18947	NA		NA
GO_POSITIVE_REGULATION_OF_TRANSMEMBRANE_TRANSPORT	123	0.21143	0.43306	0.043736	0.39039	0.29621	0.83808	0.24916	0.23313	0.22082	NA		NA
BIOCARTA_P38MAPK_PATHWAY	39	0.21144	0.28676	0.13128	0.7946	0.12576	0.40819	0.18797	0.84795	0.35807	NA		NA
GO_CELLULAR_RESPONSE_TO_FLUID_SHEAR_STRESS	19	0.21145	0.16339	0.48419	0.20692	0.8198	0.25297	0.38212	0.04619	0.13311	NA		NA
GO_TRANS_GOLGI_NETWORK_TRANSPORT_VESICLE_MEMBRANE	13	0.21146	0.25738	0.49538	0.45711	0.05633	0.69802	0.3139	0.42199	0.21535	NA		NA
PSD-mGluR5_complex_(Kirov_et_al._2012)	36	0.2117	0.43638	0.88607	0.21426	0.53138	0.11918	0.22847	0.29706	0.17768	NA		NA
GO_POSITIVE_REGULATION_OF_PEPTIDYL_SERINE_PHOSPHORYLATION	84	0.212	0.53504	0.57505	0.17808	0.78364	0.28509	0.054484	0.7151	0.31536	NA		NA
GO_EXCITATORY_EXTRACELLULAR_LIGAND_GATED_ION_CHANNEL_ACTIVITY	52	0.21209	0.49868	0.037245	0.7637	0.069038	0.63071	0.1698	0.22816	0.37334	NA		NA
GO_MULTI_ORGANISM_METABOLIC_PROCESS	132	0.21217	0.82743	0.37258	0.5558	0.74383	0.10174	0.11414	0.13331	0.23842	NA		NA
REACTOME_DCC_MEDIATED_ATTRACTIVE_SIGNALING	13	0.21232	0.36241	0.26504	0.95197	0.25261	0.019622	0.21244	0.33186	0.38659	NA		NA
GO_NADP_BINDING	41	0.21257	0.12762	0.12373	0.50844	0.10992	0.63484	0.28623	0.21685	0.23741	NA		NA
REACTOME_CHYLOMICRON_MEDIATED_LIPID_TRANSPORT	16	0.21289	0.42295	0.23344	0.49378	0.23455	0.40267	0.21597	0.52869	0.25167	NA		NA
GO_REGULATION_OF_DNA_METHYLATION	16	0.21369	0.80478	0.31829	0.3258	0.016729	0.30293	0.064697	0.52987	0.30788	NA		NA
GO_REGULATION_OF_RESPIRATORY_SYSTEM_PROCESS	14	0.21382	0.17477	0.45858	0.0044822	0.96738	0.63754	0.35068	0.78353	0.085364	NA		NA
GO_NEGATIVE_REGULATION_OF_TRANSLATIONAL_INITIATION	21	0.21386	0.14627	0.46942	0.49968	0.14444	0.52743	0.39541	0.25868	0.35778	NA		NA
GO_NEGATIVE_REGULATION_OF_AXON_GUIDANCE	26	0.21403	0.38282	0.53031	0.41331	0.062745	0.30709	0.15279	0.49595	0.27315	NA		NA
GO_PURINE_NUCLEOBASE_METABOLIC_PROCESS	19	0.21462	0.12427	0.76346	0.56315	0.0095088	0.51156	0.49227	0.72407	0.20142	NA		NA
KEGG_WNT_SIGNALING_PATHWAY	146	0.21486	0.44703	0.054857	0.89825	0.051078	0.2151	0.15087	0.15169	0.49908	NA		NA
GO_REGULATION_OF_CELLULAR_RESPONSE_TO_HYPOXIA	10	0.21493	0.40998	0.26673	0.21883	0.21121	0.21772	0.2055	0.83041	0.17247	NA		NA
GO_CELLULAR_RESPONSE_TO_ENDOGENOUS_STIMULUS	972	0.21505	0.78114	0.4234	0.047499	0.90523	0.016925	0.081031	0.46264	0.17971	NA		NA
GO_POSITIVE_REGULATION_OF_CELL_CYCLE_G2_M_PHASE_TRANSITION	18	0.21508	0.10366	0.1883	0.62509	0.66117	0.40097	0.46294	0.90575	0.23574	NA		NA
GO_DETECTION_OF_CALCIUM_ION	14	0.21539	0.052248	0.18264	0.1527	0.84992	0.43754	0.40593	0.68494	0.2008	NA		NA
PID_NFKAPPAB_CANONICAL_PATHWAY	22	0.21543	0.69595	0.27994	0.058951	0.42869	0.29202	0.078718	0.2705	0.16047	NA		NA
GO_POLYAMINE_METABOLIC_PROCESS	13	0.21558	0.48642	0.21187	0.1684	0.39624	0.21103	0.1402	0.0048078	0.43739	NA		NA
GO_CELLULAR_PROTEIN_COMPLEX_ASSEMBLY	329	0.21566	0.19451	0.24231	0.11524	0.716	0.73885	0.32167	0.8961	0.17203	NA		NA
REACTOME_PLATELET_HOMEOSTASIS	75	0.21579	0.13812	0.56229	0.67172	0.24546	0.19412	0.38568	0.4609	0.24451	NA		NA
GO_REGULATION_OF_CELL_MATRIX_ADHESION	87	0.21638	0.18424	0.32477	0.59068	0.71501	0.079998	0.34787	0.36797	0.28147	NA		NA
GO_REGULATION_OF_CIRCADIAN_RHYTHM	99	0.21675	0.17074	0.18585	0.54313	0.23769	0.84163	0.33211	0.011876	0.20723	NA		NA
GO_REGULATION_OF_TELOMERASE_RNA_LOCALIZATION_TO_CAJAL_BODY	14	0.21691	0.033949	0.15662	0.83866	0.67537	0.54636	0.54323	0.28089	0.20528	NA		NA
GO_INOSITOL_PHOSPHATE_METABOLIC_PROCESS	52	0.21696	0.44438	0.39441	0.20019	0.08138	0.76185	0.21991	0.37587	0.20262	NA		NA
GO_REGULATION_OF_TOR_SIGNALING	64	0.21731	0.81667	0.14041	0.3047	0.65278	0.024334	0.066417	0.69902	0.2162	NA		NA
GO_ORGANELLE_INNER_MEMBRANE	493	0.21747	0.32583	0.14754	0.23252	0.62096	0.55347	0.22511	0.49454	0.24011	NA		NA
GO_REGULATION_OF_INTRINSIC_APOPTOTIC_SIGNALING_PATHWAY	139	0.2176	0.26866	0.78098	0.10489	0.43952	0.20182	0.26483	0.12308	0.24753	NA		NA
GO_REGULATION_OF_CARDIAC_MUSCLE_CONTRACTION_BY_CALCIUM_ION_SIGNALING	21	0.21763	0.025678	0.077163	0.55694	0.32259	0.47129	0.2824	0.57547	0.26695	NA		NA
GO_CYTOPLASMIC_STRESS_GRANULE	29	0.2177	0.11452	0.7275	0.89259	0.14905	0.34982	0.55582	0.51951	0.28021	NA		NA
GO_POTASSIUM_ION_BINDING	15	0.21773	0.76733	0.13808	0.16058	0.23904	0.29764	0.069236	0.22605	0.25098	NA		NA
REACTOME_IL1_SIGNALING	36	0.21787	0.45739	0.69026	0.52029	0.12479	0.097073	0.26786	0.21916	0.35086	NA		NA
BIOCARTA_NO1_PATHWAY	30	0.21788	0.39197	0.40602	0.45037	0.23587	0.27829	0.23911	0.32611	0.26457	NA		NA
BIOCARTA_WNT_PATHWAY	26	0.21794	0.38857	0.85117	0.54896	0.51143	0.004689	0.2009	0.27072	0.22378	NA		NA
GO_POSITIVE_REGULATION_OF_POTASSIUM_ION_TRANSMEMBRANE_TRANSPORTER_ACTIVITY	16	0.21803	0.23037	0.11938	0.59302	0.26085	0.85396	0.34491	0.42712	0.26787	NA		NA
GO_REGULATION_OF_DEFENSE_RESPONSE_TO_VIRUS_BY_HOST	131	0.21816	0.4279	0.30533	0.60275	0.22566	0.41897	0.21527	0.51219	0.23098	NA		NA
GO_PHAGOCYTOSIS_RECOGNITION	15	0.21856	0.058098	0.65776	0.66474	0.080898	0.51442	0.459	0.10509	0.2512	NA		NA
REACTOME_SIGNALING_BY_HIPPO	19	0.21858	0.6624	0.012966	0.44005	0.86281	0.094502	0.093959	0.025561	0.32521	NA		NA
GO_RESPONSE_TO_PAIN	28	0.21864	0.2059	0.072679	0.16983	0.48376	0.99383	0.22116	0.40684	0.12812	NA		NA
GO_REGULATION_OF_CALCIUM_ION_IMPORT	98	0.21876	0.062104	0.02074	0.68452	0.58942	0.51374	0.30317	0.62098	0.1774	NA		NA
GO_MODIFICATION_BY_SYMBIONT_OF_HOST_MORPHOLOGY_OR_PHYSIOLOGY	43	0.21887	0.1713	0.49035	0.22697	0.64858	0.61063	0.42634	0.17864	0.20743	NA		NA
GO_PHASIC_SMOOTH_MUSCLE_CONTRACTION	16	0.21893	0.003617	0.56926	0.16902	0.78241	0.80658	0.70416	0.88893	0.10671	NA		NA
REACTOME_REVERSIBLE_HYDRATION_OF_CARBON_DIOXIDE	11	0.21898	0.79968	0.031812	0.85787	0.10079	0.30637	0.066038	0.48779	0.3684	NA		NA
REACTOME_REGULATION_OF_COMPLEMENT_CASCADE	13	0.21908	0.4348	0.42408	0.29835	0.77795	0.54136	0.49491	0.032095	0.15639	NA		NA
GO_REGULATION_OF_CALCIUM_ION_TRANSMEMBRANE_TRANSPORTER_ACTIVITY	66	0.21918	0.017724	0.17112	0.45699	0.66692	0.7877	0.52706	0.48643	0.14191	NA		NA
GO_REGULATION_OF_MICROVILLUS_ORGANIZATION	14	0.21941	0.18544	0.6031	0.18714	0.21516	0.13957	0.21866	0.84266	0.20565	NA		NA
GO_METHYLATION	266	0.2196	0.2235	0.45176	0.1312	0.33606	0.84051	0.33583	0.73735	0.19831	NA		NA
GO_POSITIVE_REGULATION_OF_EXOCYTOSIS	77	0.21978	0.42387	0.069212	0.040095	0.57651	0.27751	0.10862	0.27304	0.1754	NA		NA
GO_MHC_PROTEIN_COMPLEX_BINDING	19	0.2198	0.058016	0.34984	0.45996	0.28957	0.64247	0.35336	0.44972	0.22969	NA		NA
REACTOME_NITRIC_OXIDE_STIMULATES_GUANYLATE_CYCLASE	25	0.2198	0.55495	0.74785	0.43791	0.0095591	0.055058	0.13597	0.65181	0.31549	NA		NA
GO_CELL_LEADING_EDGE	339	0.21985	0.41526	0.86364	0.30307	0.074487	0.3037	0.13316	0.22448	0.23991	NA		NA
REACTOME_IRAK1_RECRUITS_IKK_COMPLEX	8	0.21986	0.26773	0.73506	0.26212	0.19336	0.17593	0.23516	0.17546	0.21154	NA		NA
GO_REGULATION_OF_DNA_RECOMBINATION	56	0.21988	0.22516	0.16267	0.66162	0.49197	0.73038	0.37414	0.43791	0.22814	NA		NA
GO_ANCHORED_COMPONENT_OF_EXTERNAL_SIDE_OF_PLASMA_MEMBRANE	16	0.21989	0.52395	0.097024	0.32725	0.35893	0.39941	0.15263	0.2566	0.23974	NA		NA
GO_DNA_DEMETHYLATION	15	0.2205	0.37257	0.093169	0.52647	0.79093	0.48682	0.39825	0.92124	0.38313	NA		NA
[truncated: 5,377 more rows]
