# Supplementary material for: Synaptic and brain-expressed gene sets relate to the shared genetic risk across five psychiatric disorders
Source: Psychol Med. 2019 Jul 22;50(10):1695–705. doi: 10.1017/S0033291719001776 (PMC7408577; doi:10.1017/S0033291719001776)
Supplement: Supplementary file 1 [file S0033291719001776sup.zip › S0033291719001776sup003.xlsx]

## Sheet: Supplementary Table 3
Supplementary Table 3. Tissue-type associations across five psychiatric disorders and tissue-type associations in post hoc analyses
			Post hoc analyses								Conditional analyses
		Unweighted by sample size							SNP-based METAL (unweighted by sample size)	Weigthed by sample size
Set	N genescross-disorders	Pcross-disorders	PSCZ	PBD	PMDD	PASD	PADHD	Pcross-disorders excl. SCZ	Pcross-disorders	Pcross-disorders	Pcond			alpha=	0.000943396
Brain_Cerebellum	16974	1.258e-23	6.7828e-21	3.4967e-06	0.0011405	2.0964e-05	0.00030421	4.3616e-13	8.6771e-17	7.5635e-24	NA			1Conditioned on GTEx average and cerebellum gene expression levels
Brain_Cerebellar_Hemisphere	16974	2.6158e-23	3.6932e-21	4.0887e-06	0.0015658	1.7112e-05	0.00044837	1.1801e-12	2.0202e-16	1.3184e-23	0.36199	1		2Conditioned on GTEx average, cerebellum and frontal cortex gene expression levels
Brain_Frontal_Cortex_BA9	16974	8.2626e-23	1.094e-19	1.9084e-08	0.011778	7.2177e-05	0.00031925	8.6767e-13	1.513e-13	3.7983e-22	4.2449e-06	1
Brain_Cortex	16974	1.7814e-21	2.9257e-18	2.2396e-08	0.016926	0.00010801	0.00049225	2.6019e-12	6.9551e-13	1.575e-20	0.93027	2
Brain_Anterior_cingulate_cortex_BA24	16974	9.2811e-19	4.332e-16	2.2872e-07	0.025353	0.00023714	0.0012474	7.2539e-11	2.0153e-12	3.3493e-18	0.99394	2
Brain_Nucleus_accumbens_basal_ganglia	16974	1.1034e-17	4.4552e-15	8.3193e-06	0.037619	9.9362e-05	0.0013682	2.5246e-10	1.1909e-10	1.1701e-16	0.62361	2
Brain_Caudate_basal_ganglia	16974	2.7242e-15	2.6147e-13	0.00012492	0.15399	5.6138e-05	0.00076384	6.0835e-09	9.4548e-11	4.2919e-14	0.73491	2
Brain_Hippocampus	16974	7.749e-15	5.2445e-14	6.5322e-06	0.11379	0.00065915	0.0091724	3.0976e-08	1.3142e-10	3.4937e-14	0.94649	2
Brain_Putamen_basal_ganglia	16974	1.0893e-14	2.8553e-12	0.00017376	0.14144	5.5099e-05	0.0011163	8.5034e-09	2.1217e-10	1.527e-13	0.7083	2
Brain_Amygdala	16974	1.1528e-13	1.3274e-12	1.1634e-05	0.11688	0.00075649	0.0083061	7.5675e-08	4.4343e-10	4.3158e-13	0.9903	2
Brain_Hypothalamus	16974	2.0167e-12	2.8335e-12	0.0059496	0.0458	0.00059459	0.0019923	4.143e-07	1.3293e-07	1.3268e-12	0.99914	2
Brain_Substantia_nigra	16974	3.0998e-08	4.9395e-10	0.058028	0.26459	0.00077281	0.06717	0.00041146	3.8486e-07	2.7435e-08	NA
Pituitary	16974	2.2473e-06	6.6104e-07	0.072167	0.043344	0.21552	0.0017361	0.00089577	0.0011873	4.8022e-06	NA
Brain_Spinal_cord_cervical_c.1	16974	4.8445e-06	1.6559e-08	0.099569	0.55533	0.0014683	0.23761	0.0098112	1.8619e-06	8.0415e-06	NA
Testis	16974	0.052651	0.47245	0.13387	0.36192	0.50201	0.01483	0.021321	0.14046	0.09746	NA
Whole_Blood	16974	0.5677	0.60798	0.098339	0.47832	0.63197	0.9532	0.63754	0.43612	0.56111	NA
Cells_EBV.transformed_lymphocytes	16974	0.6306	0.3406	0.50965	0.5554	0.53485	0.50647	0.81424	0.53851	0.57757	NA
Muscle_Skeletal	16974	0.65495	0.58404	0.74649	0.51057	0.51356	0.5762	0.56913	0.73322	0.59494	NA
Cells_Transformed_fibroblasts	16974	0.7998	0.89808	0.86574	0.27183	0.31545	0.29766	0.68504	0.92346	0.76128	NA
Ovary	16974	0.93222	0.98628	0.83425	0.42947	0.84613	0.28527	0.70728	0.78482	0.93648	NA
Colon_Sigmoid	16974	0.98665	0.99564	0.758	0.83085	0.54729	0.655	0.86078	0.99153	0.99497	NA
Spleen	16974	0.98968	0.96873	0.77154	0.79365	0.74835	0.95507	0.98615	0.96419	0.98847	NA
Adrenal_Gland	16974	0.99188	0.9708	0.99518	0.63276	0.89314	0.22036	0.96726	0.82218	0.98556	NA
Nerve_Tibial	16974	0.99555	0.99945	0.92192	0.9242	0.22347	0.79486	0.92435	0.94803	0.99926	NA
Pancreas	16974	0.99737	0.99991	0.99671	0.89662	0.6286	0.25529	0.90697	0.97503	0.99834	NA
Uterus	16974	0.99772	0.99897	0.75193	0.90217	0.9519	0.39244	0.96092	0.99461	0.99858	NA
Artery_Tibial	16974	0.99961	0.98611	0.95445	0.65952	0.79584	0.9968	0.99823	0.99632	0.99942	NA
Esophagus_Muscularis	16974	0.99967	0.99936	0.88347	0.9028	0.92598	0.88631	0.98965	0.99862	0.99987	NA
Esophagus_Gastroesophageal_Junction	16974	0.9998	0.99972	0.9171	0.84624	0.94441	0.85861	0.99099	0.96176	0.99991	NA
Liver	16974	0.99982	0.99996	0.91777	0.65852	0.99302	0.92325	0.9842	0.99668	0.99974	NA
Kidney_Cortex	16974	0.99992	1	0.99098	0.51429	0.99359	0.3041	0.96962	0.99905	0.99942	NA
Small_Intestine_Terminal_Ileum	16974	0.99996	0.99999	0.95992	0.92119	0.97962	0.83763	0.99846	0.99727	0.99996	NA
Heart_Left_Ventricle	16974	0.99998	0.99983	0.88801	0.72667	0.99791	0.96193	0.99692	0.99947	0.99991	NA
Colon_Transverse	16974	0.99998	1	0.96777	0.90219	0.92731	0.94506	0.99739	0.99991	0.99998	NA
Heart_Atrial_Appendage	16974	0.99999	0.99995	0.93197	0.76908	0.99457	0.98481	0.99866	0.9951	0.99997	NA
Cervix_Ectocervix	16974	0.99999	0.99999	0.99931	0.34058	0.79741	0.96091	0.9984	1	0.99997	NA
Cervix_Endocervix	16974	0.99999	1	0.98998	0.59797	0.89427	0.96424	0.99762	0.99984	0.99999	NA
Vagina	16974	0.99999	1	0.99975	0.39075	0.91911	0.99882	0.99962	0.99989	0.99999	NA
Esophagus_Mucosa	16974	1	0.99998	0.9512	0.58302	0.93666	0.99898	0.99804	1	0.99998	NA
Prostate	16974	1	1	0.98572	0.78709	0.98542	0.98921	0.99936	0.9999	1	NA
Stomach	16974	1	1	0.99797	0.96378	0.96514	0.72596	0.99959	0.9999	1	NA
Thyroid	16974	1	0.99969	0.98704	0.92169	0.99597	0.78501	0.99982	0.99997	1	NA
Skin_Not_Sun_Exposed_Suprapubic	16974	1	0.99991	0.97498	0.87642	0.98113	0.98471	0.99985	0.99998	1	NA
Lung	16974	1	1	0.98762	0.81374	0.99939	0.96709	0.99993	0.99999	1	NA
Fallopian_Tube	16974	1	1	0.94177	0.94194	0.99935	0.99276	0.99994	0.99999	1	NA
Skin_Sun_Exposed_Lower_leg	16974	1	0.99993	0.98653	0.92251	0.98403	0.98975	0.99996	0.99999	1	NA
Artery_Aorta	16974	1	0.9992	0.93954	0.83346	0.99417	0.99599	0.99997	0.99999	1	NA
Bladder	16974	1	1	0.99984	0.78426	0.99941	0.99523	1	1	1	NA
Minor_Salivary_Gland	16974	1	1	0.99931	0.96019	0.98613	0.99796	1	1	1	NA
Breast_Mammary_Tissue	16974	1	1	1	0.96776	0.99821	0.97858	1	1	1	NA
Adipose_Visceral_Omentum	16974	1	1	0.9999	0.97698	0.99782	0.98924	1	1	1	NA
Adipose_Subcutaneous	16974	1	1	1	0.95949	0.9899	0.99064	1	1	1	NA
Artery_Coronary	16974	1	0.99995	0.99283	0.97305	0.994	0.99902	1	1	1	NA
Tissues with bold P values are significantly associated after multiple testing correction for 53 tissues. SCZ, schizophrenia; MDD, major depressive disorder; BD, bipolar disorder; ASD, autism spectrum disorder; ADHD, attention-deficit/hyperactive disorder.
